# Supplementary material for: Investigating room temperature ferroelectric nematogens and their structure-property relationships
Source: Nat Commun. 2026 Feb 20;17:2965. doi: 10.1038/s41467-026-69484-z (PMC13035879; doi:10.1038/s41467-026-69484-z)
Supplement: Supplementary file 3 — Supplementary Data 1 [file 41467_2026_69484_MOESM3_ESM.xlsx]

## Sheet: Sheet1
a)						b)						c)						d)
Standard orientation:						Standard orientation:						Standard orientation:						Standard orientation:
---------------------------------------------------------------------						---------------------------------------------------------------------						---------------------------------------------------------------------						---------------------------------------------------------------------
Center Atomic Atomic Coordinates (Angstroms)						Center Atomic Atomic Coordinates (Angstroms)						Center Atomic Atomic Coordinates (Angstroms)						Center Atomic Atomic Coordinates (Angstroms)
Number Number Type X Y Z						Number Number Type X Y Z						Number Number Type X Y Z						Number Number Type X Y Z
---------------------------------------------------------------------						---------------------------------------------------------------------						---------------------------------------------------------------------						---------------------------------------------------------------------
1 6 0 7.433731 0.393047 0.171135						1 6 0 7.019912 0.074418 0.093815						1 6 0 -7.437937 0.077069 -0.085656						1 6 0 -7.203490 0.252201 -0.177443
2 6 0 6.824376 -0.146705 -0.960492						2 6 0 6.370897 -0.633562 -0.916953						2 6 0 -6.781065 -0.408408 1.044257						2 6 0 -6.559040 -0.625968 0.706518
3 6 0 6.692471 0.806982 1.277337						3 6 0 6.311759 0.757802 1.081977						3 6 0 -6.737171 0.515213 -1.209224						3 6 0 -6.428196 1.018286 -1.055780
4 6 0 5.440093 -0.280854 -0.995287						4 6 0 4.980584 -0.666203 -0.947007						4 6 0 -5.391155 -0.463292 1.059914						4 6 0 -5.172780 -0.745116 0.719722
5 6 0 5.310515 0.670639 1.243927						5 6 0 4.923655 0.724444 1.052559						5 6 0 -5.349840 0.459490 -1.194437						5 6 0 -5.048852 0.910452 -1.056714
6 1 0 7.200632 1.223044 2.138181						6 1 0 6.850157 1.298214 1.850404						6 1 0 -7.280801 0.887811 -2.068318						6 1 0 -6.940747 1.693356 -1.729393
7 6 0 4.690523 0.127426 0.113944						7 6 0 4.263354 0.013338 0.044837						7 6 0 -4.681148 -0.030443 -0.066838						7 6 0 -4.420247 0.024593 -0.169326
8 1 0 4.952594 -0.704270 -1.862140						8 1 0 4.462564 -1.217947 -1.718847						8 1 0 -4.868068 -0.846118 1.924577						8 1 0 -4.715674 -1.442232 1.405340
9 1 0 4.697152 0.980642 2.083236						9 1 0 4.333363 1.244243 1.799426						9 1 0 -4.765150 0.792620 -2.045085						9 1 0 -4.437218 1.499817 -1.730123
10 8 0 3.308586 0.109418 0.152212						10 8 0 2.886316 0.118109 0.064671						10 8 0 -3.304369 0.037990 -0.135922						10 8 0 -3.046692 0.058406 -0.220760
11 6 0 2.573168 -0.926824 -0.393136						11 6 0 2.073135 -0.934647 -0.277244						11 6 0 -2.494393 -0.910196 0.441680						11 6 0 -2.239827 -0.974966 0.195344
12 6 0 1.120048 -0.683564 -0.251380						12 6 0 0.628523 -0.594001 -0.231941						12 6 0 -1.048386 -0.617321 0.283809						12 6 0 -0.794767 -0.661080 0.088037
13 6 0 0.245644 -1.664860 -0.742914						13 6 0 0.064997 0.707639 -0.152615						13 6 0 -0.188147 -1.666389 0.650285						13 6 0 0.064657 -1.749246 0.319924
14 6 0 -0.783284 0.641816 0.433937						14 6 0 -0.242549 -1.694136 -0.291719						14 6 0 0.924344 0.695766 -0.263922						14 6 0 1.181125 0.714505 -0.256211
15 6 0 -1.132199 -1.507684 -0.652029						15 6 0 -1.328076 0.846021 -0.116176						15 6 0 1.193015 -1.575445 0.564313						15 6 0 1.446224 -1.646744 0.264832
16 1 0 0.665469 -2.554435 -1.200377						16 6 0 -1.623447 -1.565168 -0.254895						16 1 0 -0.648414 -2.579150 1.011869						16 1 0 -0.397117 -2.702867 0.550162
17 6 0 -1.640434 -0.347909 -0.056187						17 1 0 0.207061 -2.677865 -0.368347						17 6 0 1.736837 -0.378077 0.096032						17 6 0 1.992926 -0.396140 -0.030351
18 1 0 -1.214205 1.531265 0.881399						18 6 0 -2.151364 -0.277281 -0.160879						18 1 0 1.407579 1.602117 -0.603503						18 1 0 1.666530 1.658314 -0.465432
19 1 0 -1.800540 -2.271544 -1.024466						19 1 0 -1.798302 1.818664 -0.058547						19 1 0 1.826032 -2.407856 0.837284						19 1 0 2.077471 -2.507784 0.431859
20 8 0 3.075578 -1.899152 -0.907981						20 1 0 -2.267297 -2.432864 -0.285647						20 8 0 -2.929681 -1.899094 0.991926						20 8 0 -2.676536 -2.038065 0.581682
21 8 0 -2.986835 -0.042106 0.013229						21 8 0 2.500912 -2.035983 -0.547711						21 8 0 3.094481 -0.116768 0.040261						21 8 0 3.348157 -0.123194 -0.028710
22 6 0 -3.934904 -0.998101 0.278920						22 8 0 -3.509717 -0.003005 -0.198162						22 6 0 3.989637 -1.064524 -0.389450						22 6 0 4.265184 -1.012195 -0.532907
23 8 0 -3.654087 -2.147741 0.543560						23 6 0 -4.419790 -0.766669 0.503812						23 8 0 3.648908 -2.141515 -0.828734						23 8 0 3.947553 -2.035637 -1.099217
24 6 0 -5.324031 -0.471565 0.250965						24 8 0 -4.103958 -1.676828 1.234757						24 6 0 5.403584 -0.612918 -0.311284						24 6 0 5.671411 -0.565500 -0.356914
25 6 0 -6.302453 -1.354560 0.737727						25 6 0 -5.809346 -0.314639 0.250253						25 6 0 6.321591 -1.410577 -1.013177						25 6 0 6.621480 -1.288019 -1.098082
26 6 0 -7.108879 1.127338 -0.177839						26 6 0 -6.842335 -0.972426 0.934303						26 6 0 7.274983 0.784926 0.373090						26 6 0 7.505593 0.770164 0.524389
27 6 0 -7.646091 -1.016152 0.780325						27 6 0 -7.454443 1.096120 -0.825540						27 6 0 7.678131 -1.122867 -1.041019						27 6 0 7.975023 -0.993116 -1.048028
28 1 0 -5.965595 -2.325744 1.083544						28 6 0 -8.164692 -0.593794 0.736304						28 1 0 5.928524 -2.273223 -1.540226						28 1 0 6.253973 -2.093934 -1.724061
29 6 0 -8.065468 0.240255 0.323735						29 1 0 -6.587261 -1.774945 1.618580						29 6 0 8.171307 -0.010687 -0.347479						29 6 0 8.434354 0.046924 -0.228992
30 1 0 -7.439669 2.093118 -0.541370						30 6 0 -8.495148 0.443789 -0.149121						30 1 0 7.663312 1.635289 0.921565						30 1 0 7.866145 1.571313 1.158926
31 1 0 -8.372965 -1.725232 1.166769						31 1 0 -7.689554 1.906043 -1.511831						31 1 0 8.357449 -1.760967 -1.599308						31 1 0 8.678660 -1.568018 -1.643790
32 7 0 8.894282 0.533988 0.197899						32 1 0 -8.956199 -1.108396 1.275779						32 7 0 -8.903297 0.133165 -0.092195						32 7 0 -8.658126 0.405012 -0.224533
33 8 0 9.404280 1.017584 1.209390						33 7 0 8.486265 0.105772 0.116689						33 8 0 -9.455669 0.573826 -1.101583						33 8 0 -9.109002 1.251247 -1.001126
34 8 0 9.524374 0.162016 -0.792478						34 8 0 9.031772 0.743025 1.018989						34 8 0 -9.497799 -0.261656 0.911713						34 8 0 -9.345277 -0.309382 0.501503
35 6 0 -5.745907 0.797644 -0.224461						35 8 0 9.087494 -0.504943 -0.767826						35 6 0 5.900801 0.506604 0.405417						35 6 0 6.132826 0.483342 0.479941
36 6 0 -9.519450 0.641066 0.390042						36 6 0 -6.126219 0.726627 -0.633379						36 6 0 9.638629 0.341920 -0.391218						36 6 0 9.907266 0.365939 -0.139633
37 1 0 -9.784720 0.983947 1.398909						37 1 0 -5.334212 1.242863 -1.163832						37 1 0 9.862544 0.975596 -1.259747						37 1 0 10.082169 1.358308 0.287344
38 1 0 -9.747377 1.455639 -0.304548						38 8 0 0.899176 1.773511 -0.134062						38 1 0 9.949776 0.891545 0.503034						38 1 0 10.427885 -0.363701 0.494406
39 1 0 -10.175791 -0.203340 0.153929						39 6 0 -9.935542 0.829064 -0.384186						39 1 0 10.261146 -0.554779 -0.475577						39 1 0 10.381795 0.330480 -1.126398
40 1 0 7.436690 -0.452309 -1.799745						40 1 0 -10.024110 1.865660 -0.724591						40 1 0 -7.362270 -0.735430 1.897485						40 6 0 -0.213042 0.603113 -0.201995
41 6 0 0.592564 0.475411 0.338494						41 1 0 -10.391100 0.191824 -1.153905						41 6 0 -0.469326 0.595621 -0.177074						41 8 0 5.222747 1.162183 1.221434
42 1 0 1.258951 1.240633 0.718862						42 1 0 -10.534217 0.715082 0.525672						42 8 0 5.021805 1.255327 1.116924						42 6 0 5.668908 2.182258 2.104011
43 8 0 -4.810296 1.641169 -0.725297						43 6 0 0.347302 3.083120 -0.085776						43 6 0 5.505102 2.353211 1.878052						43 1 0 6.360439 1.788946 2.859711
44 6 0 -5.215642 2.903563 -1.236297						44 1 0 -0.282619 3.286523 -0.960777						44 1 0 6.222661 2.029753 2.642578						44 1 0 6.152225 3.004401 1.560989
45 1 0 -5.910795 2.794382 -2.078249						45 1 0 -0.236405 3.240253 0.829789						45 1 0 5.972101 3.113575 1.239153						45 1 0 4.769263 2.554544 2.596688
46 1 0 -5.679207 3.524298 -0.459172						46 1 0 1.203071 3.759678 -0.090346						46 1 0 4.626365 2.779685 2.364458						46 8 0 -1.029811 1.665116 -0.402466
47 1 0 -4.299742 3.384025 -1.583918						47 1 0 6.958223 -1.147660 -1.667613						47 8 0 -1.289428 1.623242 -0.503142						47 6 0 -0.453661 2.936684 -0.672749
---------------------------------------------------------------------						---------------------------------------------------------------------						48 6 0 -0.718488 2.846982 -0.947081						48 1 0 0.178168 3.276651 0.157268
Rotational constants (GHZ): 0.6713915 0.0368590 0.0359847						Rotational constants (GHZ): 0.7194157 0.0392041 0.0381270						49 1 0 -0.075976 3.293657 -0.177954						49 1 0 0.135270 2.922800 -1.598232
												50 1 0 -0.141490 2.710234 -1.870173						50 1 0 -1.296566 3.619526 -0.789249
												51 1 0 -1.563664 3.508736 -1.142224						51 9 0 -7.235927 -1.375849 1.576827
												---------------------------------------------------------------------						---------------------------------------------------------------------
												Rotational constants (GHZ): 0.5537123 0.0359845 0.0351619						Rotational constants (GHZ): 0.5041182 0.0336947 0.0328119
