# Supplementary material for: Investigating room temperature ferroelectric nematogens and their structure-property relationships
Source: Nat Commun. 2026 Feb 20;17:2965. doi: 10.1038/s41467-026-69484-z (PMC13035879; doi:10.1038/s41467-026-69484-z)
Supplement: Supplementary file 5 — Source data [file 41467_2026_69484_MOESM5_ESM.xlsx]

## Sheet: Figure 3
			Measured Values				Extrapolated Values				Melt Polynomial Fit		Iso-N Linear Fit		NF Linear Fit
mole fraction K.6	mole fraction RM734	cryst temp cooling / °C	Melt Temp / °C	Iso-N / °C	N/I-NF / °C	NF-N / °C	Melt Temp / °C	Iso-N / °C	N/I-NF / °C	NF-N / °C	mole fraction RM734	Melt Temperature / °C	mole fraction RM734	Iso-N / °C	mole fraction RM734	N/I-NF / °C
0	1		192	188	128	133	192	188	128	133	0	120.711	0.8019	127.265	0	5.51055
0.1981	0.8019	<25	150	126	108	113	134.65	127.265	100.43		0.001	120.623	0.8021	127.326	0.001	5.63014
0.40578	0.59422	cold	135		77		121.52		75.005		0.002	120.535	0.8023	127.387	0.002	5.74973
0.60319	0.39681		120		51		113.915		50.43		0.003	120.447	0.8025	127.447	0.003	5.86932
0.80041	0.19959				28		116.16		27.18		0.004	120.36	0.80269	127.508	0.004	5.98891
1	0	cold	115.2		9.5						0.00501	120.273	0.80289	127.569	0.00501	6.10849
											0.00601	120.186	0.80309	127.63	0.00601	6.22808
											0.00701	120.099	0.80329	127.691	0.00701	6.34767
											0.00801	120.013	0.80349	127.751	0.00801	6.46726
											0.00901	119.927	0.80369	127.812	0.00901	6.58685
											0.01001	119.842	0.80388	127.873	0.01001	6.70644
											0.01101	119.756	0.80408	127.934	0.01101	6.82603
											0.01201	119.671	0.80428	127.995	0.01201	6.94562
											0.01301	119.587	0.80448	128.055	0.01301	7.06521
											0.01401	119.502	0.80468	128.116	0.01401	7.1848
											0.01502	119.418	0.80488	128.177	0.01502	7.30439
											0.01602	119.334	0.80507	128.238	0.01602	7.42398
											0.01702	119.251	0.80527	128.299	0.01702	7.54357
											0.01802	119.168	0.80547	128.359	0.01802	7.66316
											0.01902	119.085	0.80567	128.42	0.01902	7.78275
											0.02002	119.002	0.80587	128.481	0.02002	7.90234
											0.02102	118.92	0.80607	128.542	0.02102	8.02193
											0.02202	118.838	0.80626	128.603	0.02202	8.14152
											0.02302	118.757	0.80646	128.663	0.02302	8.26111
											0.02402	118.675	0.80666	128.724	0.02402	8.3807
											0.02503	118.594	0.80686	128.785	0.02503	8.50029
											0.02603	118.513	0.80706	128.846	0.02603	8.61988
											0.02703	118.433	0.80726	128.906	0.02703	8.73947
											0.02803	118.353	0.80745	128.967	0.02803	8.85905
											0.02903	118.273	0.80765	129.028	0.02903	8.97864
											0.03003	118.194	0.80785	129.089	0.03003	9.09823
											0.03103	118.114	0.80805	129.15	0.03103	9.21782
											0.03203	118.035	0.80825	129.21	0.03203	9.33741
											0.03303	117.957	0.80845	129.271	0.03303	9.457
											0.03403	117.879	0.80864	129.332	0.03403	9.57659
											0.03504	117.801	0.80884	129.393	0.03504	9.69618
											0.03604	117.723	0.80904	129.454	0.03604	9.81577
											0.03704	117.646	0.80924	129.514	0.03704	9.93536
											0.03804	117.569	0.80944	129.575	0.03804	10.0549
											0.03904	117.492	0.80964	129.636	0.03904	10.1745
											0.04004	117.415	0.80983	129.697	0.04004	10.2941
											0.04104	117.339	0.81003	129.758	0.04104	10.4137
											0.04204	117.263	0.81023	129.818	0.04204	10.5333
											0.04304	117.188	0.81043	129.879	0.04304	10.6529
											0.04404	117.113	0.81063	129.94	0.04404	10.7725
											0.04505	117.038	0.81083	130.001	0.04505	10.8921
											0.04605	116.963	0.81102	130.062	0.04605	11.0117
											0.04705	116.889	0.81122	130.122	0.04705	11.1313
											0.04805	116.815	0.81142	130.183	0.04805	11.2508
											0.04905	116.741	0.81162	130.244	0.04905	11.3704
											0.05005	116.668	0.81182	130.305	0.05005	11.49
											0.05105	116.594	0.81201	130.366	0.05105	11.6096
											0.05205	116.522	0.81221	130.426	0.05205	11.7292
											0.05305	116.449	0.81241	130.487	0.05305	11.8488
											0.05405	116.377	0.81261	130.548	0.05405	11.9684
											0.05506	116.305	0.81281	130.609	0.05506	12.088
											0.05606	116.234	0.81301	130.67	0.05606	12.2076
											0.05706	116.162	0.8132	130.73	0.05706	12.3271
											0.05806	116.091	0.8134	130.791	0.05806	12.4467
											0.05906	116.021	0.8136	130.852	0.05906	12.5663
											0.06006	115.95	0.8138	130.913	0.06006	12.6859
											0.06106	115.88	0.814	130.974	0.06106	12.8055
											0.06206	115.811	0.8142	131.034	0.06206	12.9251
											0.06306	115.741	0.81439	131.095	0.06306	13.0447
											0.06406	115.672	0.81459	131.156	0.06406	13.1643
											0.06507	115.603	0.81479	131.217	0.06507	13.2839
											0.06607	115.535	0.81499	131.278	0.06607	13.4035
											0.06707	115.466	0.81519	131.338	0.06707	13.523
											0.06807	115.398	0.81539	131.399	0.06807	13.6426
											0.06907	115.331	0.81558	131.46	0.06907	13.7622
											0.07007	115.264	0.81578	131.521	0.07007	13.8818
											0.07107	115.197	0.81598	131.582	0.07107	14.0014
											0.07207	115.13	0.81618	131.642	0.07207	14.121
											0.07307	115.063	0.81638	131.703	0.07307	14.2406
											0.07407	114.997	0.81658	131.764	0.07407	14.3602
											0.07508	114.932	0.81677	131.825	0.07508	14.4798
											0.07608	114.866	0.81697	131.885	0.07608	14.5993
											0.07708	114.801	0.81717	131.946	0.07708	14.7189
											0.07808	114.736	0.81737	132.007	0.07808	14.8385
											0.07908	114.672	0.81757	132.068	0.07908	14.9581
											0.08008	114.607	0.81777	132.129	0.08008	15.0777
											0.08108	114.543	0.81796	132.189	0.08108	15.1973
											0.08208	114.48	0.81816	132.25	0.08208	15.3169
											0.08308	114.416	0.81836	132.311	0.08308	15.4365
											0.08408	114.353	0.81856	132.372	0.08408	15.5561
											0.08509	114.291	0.81876	132.433	0.08509	15.6757
											0.08609	114.228	0.81896	132.493	0.08609	15.7952
											0.08709	114.166	0.81915	132.554	0.08709	15.9148
											0.08809	114.104	0.81935	132.615	0.08809	16.0344
											0.08909	114.043	0.81955	132.676	0.08909	16.154
											0.09009	113.981	0.81975	132.737	0.09009	16.2736
											0.09109	113.921	0.81995	132.797	0.09109	16.3932
											0.09209	113.86	0.82014	132.858	0.09209	16.5128
											0.09309	113.8	0.82034	132.919	0.09309	16.6324
											0.09409	113.74	0.82054	132.98	0.09409	16.752
											0.0951	113.68	0.82074	133.041	0.0951	16.8715
											0.0961	113.621	0.82094	133.101	0.0961	16.9911
											0.0971	113.562	0.82114	133.162	0.0971	17.1107
											0.0981	113.503	0.82133	133.223	0.0981	17.2303
											0.0991	113.444	0.82153	133.284	0.0991	17.3499
											0.1001	113.386	0.82173	133.345	0.1001	17.4695
											0.1011	113.328	0.82193	133.405	0.1011	17.5891
											0.1021	113.271	0.82213	133.466	0.1021	17.7087
											0.1031	113.214	0.82233	133.527	0.1031	17.8283
											0.1041	113.157	0.82252	133.588	0.1041	17.9479
											0.10511	113.1	0.82272	133.649	0.10511	18.0675
											0.10611	113.044	0.82292	133.709	0.10611	18.187
											0.10711	112.988	0.82312	133.77	0.10711	18.3066
											0.10811	112.932	0.82332	133.831	0.10811	18.4262
											0.10911	112.876	0.82352	133.892	0.10911	18.5458
											0.11011	112.821	0.82371	133.953	0.11011	18.6654
											0.11111	112.767	0.82391	134.013	0.11111	18.785
											0.11211	112.712	0.82411	134.074	0.11211	18.9046
											0.11311	112.658	0.82431	134.135	0.11311	19.0242
											0.11411	112.604	0.82451	134.196	0.11411	19.1438
											0.11512	112.55	0.82471	134.257	0.11512	19.2633
											0.11612	112.497	0.8249	134.317	0.11612	19.3829
											0.11712	112.444	0.8251	134.378	0.11712	19.5025
											0.11812	112.391	0.8253	134.439	0.11812	19.6221
											0.11912	112.339	0.8255	134.5	0.11912	19.7417
											0.12012	112.287	0.8257	134.56	0.12012	19.8613
											0.12112	112.235	0.8259	134.621	0.12112	19.9809
											0.12212	112.184	0.82609	134.682	0.12212	20.1005
											0.12312	112.133	0.82629	134.743	0.12312	20.2201
											0.12412	112.082	0.82649	134.804	0.12412	20.3396
											0.12513	112.031	0.82669	134.864	0.12513	20.4592
											0.12613	111.981	0.82689	134.925	0.12613	20.5788
											0.12713	111.931	0.82709	134.986	0.12713	20.6984
											0.12813	111.882	0.82728	135.047	0.12813	20.818
											0.12913	111.832	0.82748	135.108	0.12913	20.9376
											0.13013	111.783	0.82768	135.168	0.13013	21.0572
											0.13113	111.735	0.82788	135.229	0.13113	21.1768
											0.13213	111.686	0.82808	135.29	0.13213	21.2964
											0.13313	111.638	0.82828	135.351	0.13313	21.416
											0.13413	111.59	0.82847	135.412	0.13413	21.5356
											0.13514	111.543	0.82867	135.472	0.13514	21.6551
											0.13614	111.496	0.82887	135.533	0.13614	21.7747
											0.13714	111.449	0.82907	135.594	0.13714	21.8943
											0.13814	111.402	0.82927	135.655	0.13814	22.0139
											0.13914	111.356	0.82946	135.716	0.13914	22.1335
											0.14014	111.31	0.82966	135.776	0.14014	22.2531
											0.14114	111.264	0.82986	135.837	0.14114	22.3727
											0.14214	111.219	0.83006	135.898	0.14214	22.4923
											0.14314	111.174	0.83026	135.959	0.14314	22.6119
											0.14414	111.129	0.83046	136.02	0.14414	22.7314
											0.14515	111.085	0.83065	136.08	0.14515	22.851
											0.14615	111.041	0.83085	136.141	0.14615	22.9706
											0.14715	110.997	0.83105	136.202	0.14715	23.0902
											0.14815	110.953	0.83125	136.263	0.14815	23.2098
											0.14915	110.91	0.83145	136.324	0.14915	23.3294
											0.15015	110.867	0.83165	136.384	0.15015	23.449
											0.15115	110.824	0.83184	136.445	0.15115	23.5686
											0.15215	110.782	0.83204	136.506	0.15215	23.6882
											0.15315	110.74	0.83224	136.567	0.15315	23.8077
											0.15415	110.698	0.83244	136.628	0.15415	23.9273
											0.15516	110.657	0.83264	136.688	0.15516	24.0469
											0.15616	110.616	0.83284	136.749	0.15616	24.1665
											0.15716	110.575	0.83303	136.81	0.15716	24.2861
											0.15816	110.535	0.83323	136.871	0.15816	24.4057
											0.15916	110.495	0.83343	136.932	0.15916	24.5253
											0.16016	110.455	0.83363	136.992	0.16016	24.6449
											0.16116	110.415	0.83383	137.053	0.16116	24.7645
											0.16216	110.376	0.83403	137.114	0.16216	24.8841
											0.16316	110.337	0.83422	137.175	0.16316	25.0036
											0.16416	110.298	0.83442	137.236	0.16416	25.1232
											0.16517	110.26	0.83462	137.296	0.16517	25.2428
											0.16617	110.222	0.83482	137.357	0.16617	25.3624
											0.16717	110.184	0.83502	137.418	0.16717	25.482
											0.16817	110.147	0.83522	137.479	0.16817	25.6016
											0.16917	110.11	0.83541	137.539	0.16917	25.7212
											0.17017	110.073	0.83561	137.6	0.17017	25.8408
											0.17117	110.036	0.83581	137.661	0.17117	25.9604
											0.17217	110	0.83601	137.722	0.17217	26.08
											0.17317	109.964	0.83621	137.783	0.17317	26.1995
											0.17417	109.929	0.83641	137.843	0.17417	26.3191
											0.17518	109.893	0.8366	137.904	0.17518	26.4387
											0.17618	109.858	0.8368	137.965	0.17618	26.5583
											0.17718	109.824	0.837	138.026	0.17718	26.6779
											0.17818	109.789	0.8372	138.087	0.17818	26.7975
											0.17918	109.755	0.8374	138.147	0.17918	26.9171
											0.18018	109.722	0.8376	138.208	0.18018	27.0367
											0.18118	109.688	0.83779	138.269	0.18118	27.1563
											0.18218	109.655	0.83799	138.33	0.18218	27.2758
											0.18318	109.622	0.83819	138.391	0.18318	27.3954
											0.18418	109.59	0.83839	138.451	0.18418	27.515
											0.18519	109.557	0.83859	138.512	0.18519	27.6346
											0.18619	109.525	0.83878	138.573	0.18619	27.7542
											0.18719	109.494	0.83898	138.634	0.18719	27.8738
											0.18819	109.462	0.83918	138.695	0.18819	27.9934
											0.18919	109.431	0.83938	138.755	0.18919	28.113
											0.19019	109.401	0.83958	138.816	0.19019	28.2326
											0.19119	109.37	0.83978	138.877	0.19119	28.3522
											0.19219	109.34	0.83997	138.938	0.19219	28.4717
											0.19319	109.31	0.84017	138.999	0.19319	28.5913
											0.19419	109.281	0.84037	139.059	0.19419	28.7109
											0.1952	109.252	0.84057	139.12	0.1952	28.8305
											0.1962	109.223	0.84077	139.181	0.1962	28.9501
											0.1972	109.194	0.84097	139.242	0.1972	29.0697
											0.1982	109.166	0.84116	139.303	0.1982	29.1893
											0.1992	109.138	0.84136	139.363	0.1992	29.3089
											0.2002	109.11	0.84156	139.424	0.2002	29.4285
											0.2012	109.083	0.84176	139.485	0.2012	29.548
											0.2022	109.056	0.84196	139.546	0.2022	29.6676
											0.2032	109.029	0.84216	139.607	0.2032	29.7872
											0.2042	109.003	0.84235	139.667	0.2042	29.9068
											0.20521	108.977	0.84255	139.728	0.20521	30.0264
											0.20621	108.951	0.84275	139.789	0.20621	30.146
											0.20721	108.925	0.84295	139.85	0.20721	30.2656
											0.20821	108.9	0.84315	139.911	0.20821	30.3852
											0.20921	108.875	0.84335	139.971	0.20921	30.5048
											0.21021	108.85	0.84354	140.032	0.21021	30.6243
											0.21121	108.826	0.84374	140.093	0.21121	30.7439
											0.21221	108.802	0.84394	140.154	0.21221	30.8635
											0.21321	108.778	0.84414	140.214	0.21321	30.9831
											0.21421	108.755	0.84434	140.275	0.21421	31.1027
											0.21522	108.732	0.84454	140.336	0.21522	31.2223
											0.21622	108.709	0.84473	140.397	0.21622	31.3419
											0.21722	108.687	0.84493	140.458	0.21722	31.4615
											0.21822	108.664	0.84513	140.518	0.21822	31.5811
											0.21922	108.643	0.84533	140.579	0.21922	31.7007
											0.22022	108.621	0.84553	140.64	0.22022	31.8203
											0.22122	108.6	0.84573	140.701	0.22122	31.9398
											0.22222	108.579	0.84592	140.762	0.22222	32.0594
											0.22322	108.558	0.84612	140.822	0.22322	32.179
											0.22422	108.538	0.84632	140.883	0.22422	32.2986
											0.22523	108.518	0.84652	140.944	0.22523	32.4182
											0.22623	108.498	0.84672	141.005	0.22623	32.5378
											0.22723	108.479	0.84692	141.066	0.22723	32.6574
											0.22823	108.459	0.84711	141.126	0.22823	32.777
											0.22923	108.441	0.84731	141.187	0.22923	32.8966
											0.23023	108.422	0.84751	141.248	0.23023	33.0161
											0.23123	108.404	0.84771	141.309	0.23123	33.1357
											0.23223	108.386	0.84791	141.37	0.23223	33.2553
											0.23323	108.368	0.8481	141.43	0.23323	33.3749
											0.23423	108.351	0.8483	141.491	0.23423	33.4945
											0.23524	108.334	0.8485	141.552	0.23524	33.6141
											0.23624	108.317	0.8487	141.613	0.23624	33.7337
											0.23724	108.301	0.8489	141.674	0.23724	33.8533
											0.23824	108.285	0.8491	141.734	0.23824	33.9729
											0.23924	108.269	0.84929	141.795	0.23924	34.0924
											0.24024	108.254	0.84949	141.856	0.24024	34.212
											0.24124	108.239	0.84969	141.917	0.24124	34.3316
											0.24224	108.224	0.84989	141.978	0.24224	34.4512
											0.24324	108.209	0.85009	142.038	0.24324	34.5708
											0.24424	108.195	0.85029	142.099	0.24424	34.6904
											0.24525	108.181	0.85048	142.16	0.24525	34.81
											0.24625	108.167	0.85068	142.221	0.24625	34.9296
											0.24725	108.154	0.85088	142.282	0.24725	35.0492
											0.24825	108.141	0.85108	142.342	0.24825	35.1688
											0.24925	108.128	0.85128	142.403	0.24925	35.2884
											0.25025	108.116	0.85148	142.464	0.25025	35.4079
											0.25125	108.104	0.85167	142.525	0.25125	35.5275
											0.25225	108.092	0.85187	142.586	0.25225	35.6471
											0.25325	108.08	0.85207	142.646	0.25325	35.7667
											0.25425	108.069	0.85227	142.707	0.25425	35.8863
											0.25526	108.058	0.85247	142.768	0.25526	36.0059
											0.25626	108.048	0.85267	142.829	0.25626	36.1255
											0.25726	108.037	0.85286	142.89	0.25726	36.2451
											0.25826	108.027	0.85306	142.95	0.25826	36.3646
											0.25926	108.018	0.85326	143.011	0.25926	36.4842
											0.26026	108.008	0.85346	143.072	0.26026	36.6038
											0.26126	107.999	0.85366	143.133	0.26126	36.7234
											0.26226	107.991	0.85386	143.194	0.26226	36.843
											0.26326	107.982	0.85405	143.254	0.26326	36.9626
											0.26426	107.974	0.85425	143.315	0.26426	37.0822
											0.26527	107.966	0.85445	143.376	0.26527	37.2018
											0.26627	107.959	0.85465	143.437	0.26627	37.3214
											0.26727	107.951	0.85485	143.497	0.26727	37.441
											0.26827	107.944	0.85505	143.558	0.26827	37.5605
											0.26927	107.938	0.85524	143.619	0.26927	37.6801
											0.27027	107.931	0.85544	143.68	0.27027	37.7997
											0.27127	107.925	0.85564	143.741	0.27127	37.9193
											0.27227	107.92	0.85584	143.801	0.27227	38.0389
											0.27327	107.914	0.85604	143.862	0.27327	38.1585
											0.27427	107.909	0.85623	143.923	0.27427	38.2781
											0.27528	107.904	0.85643	143.984	0.27528	38.3977
											0.27628	107.9	0.85663	144.045	0.27628	38.5173
											0.27728	107.896	0.85683	144.105	0.27728	38.6369
											0.27828	107.892	0.85703	144.166	0.27828	38.7564
											0.27928	107.888	0.85723	144.227	0.27928	38.876
											0.28028	107.885	0.85742	144.288	0.28028	38.9956
											0.28128	107.882	0.85762	144.349	0.28128	39.1152
											0.28228	107.879	0.85782	144.409	0.28228	39.2348
											0.28328	107.877	0.85802	144.47	0.28328	39.3544
											0.28428	107.875	0.85822	144.531	0.28428	39.474
											0.28529	107.873	0.85842	144.592	0.28529	39.5936
											0.28629	107.872	0.85861	144.653	0.28629	39.7132
											0.28729	107.871	0.85881	144.713	0.28729	39.8327
											0.28829	107.87	0.85901	144.774	0.28829	39.9523
											0.28929	107.869	0.85921	144.835	0.28929	40.0719
											0.29029	107.869	0.85941	144.896	0.29029	40.1915
											0.29129	107.869	0.85961	144.957	0.29129	40.3111
											0.29229	107.87	0.8598	145.017	0.29229	40.4307
											0.29329	107.87	0.86	145.078	0.29329	40.5503
											0.29429	107.871	0.8602	145.139	0.29429	40.6699
											0.2953	107.873	0.8604	145.2	0.2953	40.7895
											0.2963	107.874	0.8606	145.261	0.2963	40.9091
											0.2973	107.876	0.8608	145.321	0.2973	41.0286
											0.2983	107.878	0.86099	145.382	0.2983	41.1482
											0.2993	107.881	0.86119	145.443	0.2993	41.2678
											0.3003	107.884	0.86139	145.504	0.3003	41.3874
											0.3013	107.887	0.86159	145.565	0.3013	41.507
											0.3023	107.89	0.86179	145.625	0.3023	41.6266
											0.3033	107.894	0.86199	145.686	0.3033	41.7462
											0.3043	107.898	0.86218	145.747	0.3043	41.8658
											0.30531	107.902	0.86238	145.808	0.30531	41.9854
											0.30631	107.907	0.86258	145.869	0.30631	42.105
											0.30731	107.912	0.86278	145.929	0.30731	42.2245
											0.30831	107.917	0.86298	145.99	0.30831	42.3441
											0.30931	107.923	0.86318	146.051	0.30931	42.4637
											0.31031	107.929	0.86337	146.112	0.31031	42.5833
											0.31131	107.935	0.86357	146.172	0.31131	42.7029
											0.31231	107.941	0.86377	146.233	0.31231	42.8225
											0.31331	107.948	0.86397	146.294	0.31331	42.9421
											0.31431	107.955	0.86417	146.355	0.31431	43.0617
											0.31532	107.963	0.86437	146.416	0.31532	43.1813
											0.31632	107.97	0.86456	146.476	0.31632	43.3008
											0.31732	107.978	0.86476	146.537	0.31732	43.4204
											0.31832	107.987	0.86496	146.598	0.31832	43.54
											0.31932	107.995	0.86516	146.659	0.31932	43.6596
											0.32032	108.004	0.86536	146.72	0.32032	43.7792
											0.32132	108.013	0.86555	146.78	0.32132	43.8988
											0.32232	108.023	0.86575	146.841	0.32232	44.0184
											0.32332	108.033	0.86595	146.902	0.32332	44.138
											0.32432	108.043	0.86615	146.963	0.32432	44.2576
											0.32533	108.053	0.86635	147.024	0.32533	44.3772
											0.32633	108.064	0.86655	147.084	0.32633	44.4967
											0.32733	108.075	0.86674	147.145	0.32733	44.6163
											0.32833	108.087	0.86694	147.206	0.32833	44.7359
											0.32933	108.098	0.86714	147.267	0.32933	44.8555
											0.33033	108.11	0.86734	147.328	0.33033	44.9751
											0.33133	108.123	0.86754	147.388	0.33133	45.0947
											0.33233	108.135	0.86774	147.449	0.33233	45.2143
											0.33333	108.148	0.86793	147.51	0.33333	45.3339
											0.33433	108.161	0.86813	147.571	0.33433	45.4535
											0.33534	108.175	0.86833	147.632	0.33534	45.5731
											0.33634	108.189	0.86853	147.692	0.33634	45.6926
											0.33734	108.203	0.86873	147.753	0.33734	45.8122
											0.33834	108.217	0.86893	147.814	0.33834	45.9318
											0.33934	108.232	0.86912	147.875	0.33934	46.0514
											0.34034	108.247	0.86932	147.936	0.34034	46.171
											0.34134	108.262	0.86952	147.996	0.34134	46.2906
											0.34234	108.278	0.86972	148.057	0.34234	46.4102
											0.34334	108.294	0.86992	148.118	0.34334	46.5298
											0.34434	108.31	0.87012	148.179	0.34434	46.6493
											0.34535	108.326	0.87031	148.24	0.34535	46.7689
											0.34635	108.343	0.87051	148.3	0.34635	46.8885
											0.34735	108.361	0.87071	148.361	0.34735	47.0081
											0.34835	108.378	0.87091	148.422	0.34835	47.1277
											0.34935	108.396	0.87111	148.483	0.34935	47.2473
											0.35035	108.414	0.87131	148.544	0.35035	47.3669
											0.35135	108.432	0.8715	148.604	0.35135	47.4865
											0.35235	108.451	0.8717	148.665	0.35235	47.6061
											0.35335	108.47	0.8719	148.726	0.35335	47.7257
											0.35435	108.489	0.8721	148.787	0.35435	47.8453
											0.35536	108.509	0.8723	148.848	0.35536	47.9648
											0.35636	108.529	0.8725	148.908	0.35636	48.0844
											0.35736	108.549	0.87269	148.969	0.35736	48.204
											0.35836	108.569	0.87289	149.03	0.35836	48.3236
											0.35936	108.59	0.87309	149.091	0.35936	48.4432
											0.36036	108.611	0.87329	149.151	0.36036	48.5628
											0.36136	108.633	0.87349	149.212	0.36136	48.6824
											0.36236	108.654	0.87369	149.273	0.36236	48.802
											0.36336	108.677	0.87388	149.334	0.36336	48.9216
											0.36436	108.699	0.87408	149.395	0.36436	49.0412
											0.36537	108.722	0.87428	149.455	0.36537	49.1607
											0.36637	108.744	0.87448	149.516	0.36637	49.2803
											0.36737	108.768	0.87468	149.577	0.36737	49.3999
											0.36837	108.791	0.87487	149.638	0.36837	49.5195
											0.36937	108.815	0.87507	149.699	0.36937	49.6391
											0.37037	108.839	0.87527	149.759	0.37037	49.7587
											0.37137	108.864	0.87547	149.82	0.37137	49.8783
											0.37237	108.889	0.87567	149.881	0.37237	49.9979
											0.37337	108.914	0.87587	149.942	0.37337	50.1174
											0.37437	108.939	0.87606	150.003	0.37437	50.237
											0.37538	108.965	0.87626	150.063	0.37538	50.3566
											0.37638	108.991	0.87646	150.124	0.37638	50.4762
											0.37738	109.017	0.87666	150.185	0.37738	50.5958
											0.37838	109.044	0.87686	150.246	0.37838	50.7154
											0.37938	109.071	0.87706	150.307	0.37938	50.835
											0.38038	109.098	0.87725	150.367	0.38038	50.9546
											0.38138	109.125	0.87745	150.428	0.38138	51.0742
											0.38238	109.153	0.87765	150.489	0.38238	51.1938
											0.38338	109.181	0.87785	150.55	0.38338	51.3133
											0.38438	109.21	0.87805	150.611	0.38438	51.4329
											0.38539	109.238	0.87825	150.671	0.38539	51.5525
											0.38639	109.268	0.87844	150.732	0.38639	51.6721
											0.38739	109.297	0.87864	150.793	0.38739	51.7917
											0.38839	109.327	0.87884	150.854	0.38839	51.9113
											0.38939	109.357	0.87904	150.915	0.38939	52.0309
											0.39039	109.387	0.87924	150.975	0.39039	52.1505
											0.39139	109.417	0.87944	151.036	0.39139	52.2701
											0.39239	109.448	0.87963	151.097	0.39239	52.3897
											0.39339	109.479	0.87983	151.158	0.39339	52.5092
											0.39439	109.511	0.88003	151.219	0.39439	52.6288
											0.3954	109.543	0.88023	151.279	0.3954	52.7484
											0.3964	109.575	0.88043	151.34	0.3964	52.868
											0.3974	109.607	0.88063	151.401	0.3974	52.9876
											0.3984	109.64	0.88082	151.462	0.3984	53.1072
											0.3994	109.673	0.88102	151.523	0.3994	53.2268
											0.4004	109.706	0.88122	151.583	0.4004	53.3464
											0.4014	109.74	0.88142	151.644	0.4014	53.466
											0.4024	109.774	0.88162	151.705	0.4024	53.5855
											0.4034	109.808	0.88182	151.766	0.4034	53.7051
											0.4044	109.843	0.88201	151.827	0.4044	53.8247
											0.40541	109.877	0.88221	151.887	0.40541	53.9443
											0.40641	109.913	0.88241	151.948	0.40641	54.0639
											0.40741	109.948	0.88261	152.009	0.40741	54.1835
											0.40841	109.984	0.88281	152.07	0.40841	54.3031
											0.40941	110.02	0.88301	152.13	0.40941	54.4227
											0.41041	110.056	0.8832	152.191	0.41041	54.5423
											0.41141	110.093	0.8834	152.252	0.41141	54.6619
											0.41241	110.13	0.8836	152.313	0.41241	54.7814
											0.41341	110.167	0.8838	152.374	0.41341	54.901
											0.41441	110.205	0.884	152.434	0.41441	55.0206
											0.41542	110.243	0.88419	152.495	0.41542	55.1402
											0.41642	110.281	0.88439	152.556	0.41642	55.2598
											0.41742	110.319	0.88459	152.617	0.41742	55.3794
											0.41842	110.358	0.88479	152.678	0.41842	55.499
											0.41942	110.397	0.88499	152.738	0.41942	55.6186
											0.42042	110.437	0.88519	152.799	0.42042	55.7382
											0.42142	110.476	0.88538	152.86	0.42142	55.8578
											0.42242	110.516	0.88558	152.921	0.42242	55.9773
											0.42342	110.557	0.88578	152.982	0.42342	56.0969
											0.42442	110.597	0.88598	153.042	0.42442	56.2165
											0.42543	110.638	0.88618	153.103	0.42543	56.3361
											0.42643	110.68	0.88638	153.164	0.42643	56.4557
											0.42743	110.721	0.88657	153.225	0.42743	56.5753
											0.42843	110.763	0.88677	153.286	0.42843	56.6949
											0.42943	110.805	0.88697	153.346	0.42943	56.8145
											0.43043	110.848	0.88717	153.407	0.43043	56.9341
											0.43143	110.89	0.88737	153.468	0.43143	57.0536
											0.43243	110.934	0.88757	153.529	0.43243	57.1732
											0.43343	110.977	0.88776	153.59	0.43343	57.2928
											0.43443	111.021	0.88796	153.65	0.43443	57.4124
											0.43544	111.065	0.88816	153.711	0.43544	57.532
											0.43644	111.109	0.88836	153.772	0.43644	57.6516
											0.43744	111.153	0.88856	153.833	0.43744	57.7712
											0.43844	111.198	0.88876	153.894	0.43844	57.8908
											0.43944	111.244	0.88895	153.954	0.43944	58.0104
											0.44044	111.289	0.88915	154.015	0.44044	58.13
											0.44144	111.335	0.88935	154.076	0.44144	58.2495
											0.44244	111.381	0.88955	154.137	0.44244	58.3691
											0.44344	111.427	0.88975	154.198	0.44344	58.4887
											0.44444	111.474	0.88995	154.258	0.44444	58.6083
											0.44545	111.521	0.89014	154.319	0.44545	58.7279
											0.44645	111.569	0.89034	154.38	0.44645	58.8475
											0.44745	111.616	0.89054	154.441	0.44745	58.9671
											0.44845	111.664	0.89074	154.502	0.44845	59.0867
											0.44945	111.712	0.89094	154.562	0.44945	59.2063
											0.45045	111.761	0.89114	154.623	0.45045	59.3259
											0.45145	111.81	0.89133	154.684	0.45145	59.4454
											0.45245	111.859	0.89153	154.745	0.45245	59.565
											0.45345	111.909	0.89173	154.805	0.45345	59.6846
											0.45445	111.958	0.89193	154.866	0.45445	59.8042
											0.45546	112.008	0.89213	154.927	0.45546	59.9238
											0.45646	112.059	0.89232	154.988	0.45646	60.0434
											0.45746	112.11	0.89252	155.049	0.45746	60.163
											0.45846	112.161	0.89272	155.109	0.45846	60.2826
											0.45946	112.212	0.89292	155.17	0.45946	60.4021
											0.46046	112.263	0.89312	155.231	0.46046	60.5217
											0.46146	112.315	0.89332	155.292	0.46146	60.6413
											0.46246	112.368	0.89351	155.353	0.46246	60.7609
											0.46346	112.42	0.89371	155.413	0.46346	60.8805
											0.46446	112.473	0.89391	155.474	0.46446	61.0001
											0.46547	112.526	0.89411	155.535	0.46547	61.1197
											0.46647	112.58	0.89431	155.596	0.46647	61.2393
											0.46747	112.633	0.89451	155.657	0.46747	61.3589
											0.46847	112.687	0.8947	155.717	0.46847	61.4785
											0.46947	112.742	0.8949	155.778	0.46947	61.5981
											0.47047	112.796	0.8951	155.839	0.47047	61.7176
											0.47147	112.851	0.8953	155.9	0.47147	61.8372
											0.47247	112.907	0.8955	155.961	0.47247	61.9568
											0.47347	112.962	0.8957	156.021	0.47347	62.0764
											0.47447	113.018	0.89589	156.082	0.47447	62.196
											0.47548	113.074	0.89609	156.143	0.47548	62.3156
											0.47648	113.131	0.89629	156.204	0.47648	62.4352
											0.47748	113.188	0.89649	156.265	0.47748	62.5548
											0.47848	113.245	0.89669	156.325	0.47848	62.6743
											0.47948	113.302	0.89689	156.386	0.47948	62.7939
											0.48048	113.36	0.89708	156.447	0.48048	62.9135
											0.48148	113.418	0.89728	156.508	0.48148	63.0331
											0.48248	113.476	0.89748	156.569	0.48248	63.1527
											0.48348	113.535	0.89768	156.629	0.48348	63.2723
											0.48448	113.594	0.89788	156.69	0.48448	63.3919
											0.48549	113.653	0.89808	156.751	0.48549	63.5115
											0.48649	113.713	0.89827	156.812	0.48649	63.6311
											0.48749	113.772	0.89847	156.873	0.48749	63.7507
											0.48849	113.833	0.89867	156.933	0.48849	63.8702
											0.48949	113.893	0.89887	156.994	0.48949	63.9898
											0.49049	113.954	0.89907	157.055	0.49049	64.1094
											0.49149	114.015	0.89927	157.116	0.49149	64.229
											0.49249	114.076	0.89946	157.177	0.49249	64.3486
											0.49349	114.138	0.89966	157.237	0.49349	64.4682
											0.49449	114.2	0.89986	157.298	0.49449	64.5878
											0.4955	114.262	0.90006	157.359	0.4955	64.7074
											0.4965	114.325	0.90026	157.42	0.4965	64.827
											0.4975	114.388	0.90046	157.481	0.4975	64.9466
											0.4985	114.451	0.90065	157.541	0.4985	65.0661
											0.4995	114.514	0.90085	157.602	0.4995	65.1857
											0.5005	114.578	0.90105	157.663	0.5005	65.3053
											0.5015	114.642	0.90125	157.724	0.5015	65.4249
											0.5025	114.707	0.90145	157.784	0.5025	65.5445
											0.5035	114.771	0.90164	157.845	0.5035	65.6641
											0.5045	114.836	0.90184	157.906	0.5045	65.7837
											0.50551	114.902	0.90204	157.967	0.50551	65.9033
											0.50651	114.967	0.90224	158.028	0.50651	66.0229
											0.50751	115.033	0.90244	158.088	0.50751	66.1424
											0.50851	115.1	0.90264	158.149	0.50851	66.262
											0.50951	115.166	0.90283	158.21	0.50951	66.3816
											0.51051	115.233	0.90303	158.271	0.51051	66.5012
											0.51151	115.3	0.90323	158.332	0.51151	66.6208
											0.51251	115.368	0.90343	158.392	0.51251	66.7404
											0.51351	115.435	0.90363	158.453	0.51351	66.86
											0.51451	115.504	0.90383	158.514	0.51451	66.9796
											0.51552	115.572	0.90402	158.575	0.51552	67.0992
											0.51652	115.641	0.90422	158.636	0.51652	67.2188
											0.51752	115.71	0.90442	158.696	0.51752	67.3384
											0.51852	115.779	0.90462	158.757	0.51852	67.4579
											0.51952	115.849	0.90482	158.818	0.51952	67.5775
											0.52052	115.918	0.90502	158.879	0.52052	67.6971
											0.52152	115.989	0.90521	158.94	0.52152	67.8167
											0.52252	116.059	0.90541	159	0.52252	67.9363
											0.52352	116.13	0.90561	159.061	0.52352	68.0559
											0.52452	116.201	0.90581	159.122	0.52452	68.1755
											0.52553	116.273	0.90601	159.183	0.52553	68.2951
											0.52653	116.344	0.90621	159.244	0.52653	68.4146
											0.52753	116.416	0.9064	159.304	0.52753	68.5342
											0.52853	116.489	0.9066	159.365	0.52853	68.6538
											0.52953	116.561	0.9068	159.426	0.52953	68.7734
											0.53053	116.634	0.907	159.487	0.53053	68.893
											0.53153	116.708	0.9072	159.548	0.53153	69.0126
											0.53253	116.781	0.9074	159.608	0.53253	69.1322
											0.53353	116.855	0.90759	159.669	0.53353	69.2518
											0.53453	116.929	0.90779	159.73	0.53453	69.3714
											0.53554	117.004	0.90799	159.791	0.53554	69.491
											0.53654	117.078	0.90819	159.852	0.53654	69.6106
											0.53754	117.154	0.90839	159.912	0.53754	69.7301
											0.53854	117.229	0.90859	159.973	0.53854	69.8497
											0.53954	117.305	0.90878	160.034	0.53954	69.9693
											0.54054	117.381	0.90898	160.095	0.54054	70.0889
											0.54154	117.457	0.90918	160.156	0.54154	70.2085
											0.54254	117.534	0.90938	160.216	0.54254	70.3281
											0.54354	117.611	0.90958	160.277	0.54354	70.4477
											0.54454	117.688	0.90978	160.338	0.54454	70.5673
											0.54555	117.765	0.90997	160.399	0.54555	70.6869
											0.54655	117.843	0.91017	160.459	0.54655	70.8064
											0.54755	117.921	0.91037	160.52	0.54755	70.926
											0.54855	118	0.91057	160.581	0.54855	71.0456
											0.54955	118.078	0.91077	160.642	0.54955	71.1652
											0.55055	118.158	0.91096	160.703	0.55055	71.2848
											0.55155	118.237	0.91116	160.763	0.55155	71.4044
											0.55255	118.317	0.91136	160.824	0.55255	71.524
											0.55355	118.397	0.91156	160.885	0.55355	71.6436
											0.55455	118.477	0.91176	160.946	0.55455	71.7632
											0.55556	118.557	0.91196	161.007	0.55556	71.8828
											0.55656	118.638	0.91215	161.067	0.55656	72.0023
											0.55756	118.719	0.91235	161.128	0.55756	72.1219
											0.55856	118.801	0.91255	161.189	0.55856	72.2415
											0.55956	118.883	0.91275	161.25	0.55956	72.3611
											0.56056	118.965	0.91295	161.311	0.56056	72.4807
											0.56156	119.047	0.91315	161.371	0.56156	72.6003
											0.56256	119.13	0.91334	161.432	0.56256	72.7199
											0.56356	119.213	0.91354	161.493	0.56356	72.8395
											0.56456	119.296	0.91374	161.554	0.56456	72.9591
											0.56557	119.38	0.91394	161.615	0.56557	73.0786
											0.56657	119.464	0.91414	161.675	0.56657	73.1982
											0.56757	119.548	0.91434	161.736	0.56757	73.3178
											0.56857	119.633	0.91453	161.797	0.56857	73.4374
											0.56957	119.718	0.91473	161.858	0.56957	73.557
											0.57057	119.803	0.91493	161.919	0.57057	73.6766
											0.57157	119.888	0.91513	161.979	0.57157	73.7962
											0.57257	119.974	0.91533	162.04	0.57257	73.9158
											0.57357	120.06	0.91553	162.101	0.57357	74.0354
											0.57457	120.146	0.91572	162.162	0.57457	74.1549
											0.57558	120.233	0.91592	162.223	0.57558	74.2745
											0.57658	120.32	0.91612	162.283	0.57658	74.3941
											0.57758	120.407	0.91632	162.344	0.57758	74.5137
											0.57858	120.495	0.91652	162.405	0.57858	74.6333
											0.57958	120.583	0.91672	162.466	0.57958	74.7529
											0.58058	120.671	0.91691	162.527	0.58058	74.8725
											0.58158	120.76	0.91711	162.587	0.58158	74.9921
											0.58258	120.848	0.91731	162.648	0.58258	75.1117
											0.58358	120.938	0.91751	162.709	0.58358	75.2313
											0.58458	121.027	0.91771	162.77	0.58458	75.3508
											0.58559	121.117	0.91791	162.831	0.58559	75.4704
											0.58659	121.207	0.9181	162.891	0.58659	75.59
											0.58759	121.297	0.9183	162.952	0.58759	75.7096
											0.58859	121.388	0.9185	163.013	0.58859	75.8292
											0.58959	121.479	0.9187	163.074	0.58959	75.9488
											0.59059	121.57	0.9189	163.135	0.59059	76.0684
											0.59159	121.661	0.91909	163.195	0.59159	76.188
											0.59259	121.753	0.91929	163.256	0.59259	76.3076
											0.59359	121.846	0.91949	163.317	0.59359	76.4271
											0.59459	121.938	0.91969	163.378	0.59459	76.5467
											0.5956	122.031	0.91989	163.439	0.5956	76.6663
											0.5966	122.124	0.92009	163.499	0.5966	76.7859
											0.5976	122.217	0.92028	163.56	0.5976	76.9055
											0.5986	122.311	0.92048	163.621	0.5986	77.0251
											0.5996	122.405	0.92068	163.682	0.5996	77.1447
											0.6006	122.499	0.92088	163.742	0.6006	77.2643
											0.6016	122.594	0.92108	163.803	0.6016	77.3839
											0.6026	122.689	0.92128	163.864	0.6026	77.5035
											0.6036	122.784	0.92147	163.925	0.6036	77.6231
											0.6046	122.879	0.92167	163.986	0.6046	77.7426
											0.60561	122.975	0.92187	164.046	0.60561	77.8622
											0.60661	123.071	0.92207	164.107	0.60661	77.9818
											0.60761	123.168	0.92227	164.168	0.60761	78.1014
											0.60861	123.265	0.92247	164.229	0.60861	78.221
											0.60961	123.362	0.92266	164.29	0.60961	78.3406
											0.61061	123.459	0.92286	164.35	0.61061	78.4602
											0.61161	123.557	0.92306	164.411	0.61161	78.5798
											0.61261	123.655	0.92326	164.472	0.61261	78.6993
											0.61361	123.753	0.92346	164.533	0.61361	78.8189
											0.61461	123.852	0.92366	164.594	0.61461	78.9385
											0.61562	123.95	0.92385	164.654	0.61562	79.0581
											0.61662	124.05	0.92405	164.715	0.61662	79.1777
											0.61762	124.149	0.92425	164.776	0.61762	79.2973
											0.61862	124.249	0.92445	164.837	0.61862	79.4169
											0.61962	124.349	0.92465	164.898	0.61962	79.5365
											0.62062	124.449	0.92485	164.958	0.62062	79.6561
											0.62162	124.55	0.92504	165.019	0.62162	79.7757
											0.62262	124.651	0.92524	165.08	0.62262	79.8953
											0.62362	124.752	0.92544	165.141	0.62362	80.0148
											0.62462	124.854	0.92564	165.202	0.62462	80.1344
											0.62563	124.956	0.92584	165.262	0.62563	80.254
											0.62663	125.058	0.92604	165.323	0.62663	80.3736
											0.62763	125.161	0.92623	165.384	0.62763	80.4932
											0.62863	125.264	0.92643	165.445	0.62863	80.6128
											0.62963	125.367	0.92663	165.506	0.62963	80.7324
											0.63063	125.47	0.92683	165.566	0.63063	80.852
											0.63163	125.574	0.92703	165.627	0.63163	80.9716
											0.63263	125.678	0.92723	165.688	0.63263	81.0911
											0.63363	125.782	0.92742	165.749	0.63363	81.2107
											0.63463	125.887	0.92762	165.81	0.63463	81.3303
											0.63564	125.992	0.92782	165.87	0.63564	81.4499
											0.63664	126.097	0.92802	165.931	0.63664	81.5695
											0.63764	126.203	0.92822	165.992	0.63764	81.6891
											0.63864	126.309	0.92841	166.053	0.63864	81.8087
											0.63964	126.415	0.92861	166.114	0.63964	81.9283
											0.64064	126.521	0.92881	166.174	0.64064	82.0479
											0.64164	126.628	0.92901	166.235	0.64164	82.1675
											0.64264	126.735	0.92921	166.296	0.64264	82.287
											0.64364	126.843	0.92941	166.357	0.64364	82.4066
											0.64464	126.951	0.9296	166.417	0.64464	82.5262
											0.64565	127.059	0.9298	166.478	0.64565	82.6458
											0.64665	127.167	0.93	166.539	0.64665	82.7654
											0.64765	127.276	0.9302	166.6	0.64765	82.885
											0.64865	127.384	0.9304	166.661	0.64865	83.0046
											0.64965	127.494	0.9306	166.721	0.64965	83.1242
											0.65065	127.603	0.93079	166.782	0.65065	83.2438
											0.65165	127.713	0.93099	166.843	0.65165	83.3633
											0.65265	127.823	0.93119	166.904	0.65265	83.4829
											0.65365	127.934	0.93139	166.965	0.65365	83.6025
											0.65465	128.045	0.93159	167.025	0.65465	83.7221
											0.65566	128.156	0.93179	167.086	0.65566	83.8417
											0.65666	128.267	0.93198	167.147	0.65666	83.9613
											0.65766	128.379	0.93218	167.208	0.65766	84.0809
											0.65866	128.491	0.93238	167.269	0.65866	84.2005
											0.65966	128.603	0.93258	167.329	0.65966	84.3201
											0.66066	128.716	0.93278	167.39	0.66066	84.4397
											0.66166	128.828	0.93298	167.451	0.66166	84.5592
											0.66266	128.942	0.93317	167.512	0.66266	84.6788
											0.66366	129.055	0.93337	167.573	0.66366	84.7984
											0.66466	129.169	0.93357	167.633	0.66466	84.918
											0.66567	129.283	0.93377	167.694	0.66567	85.0376
											0.66667	129.398	0.93397	167.755	0.66667	85.1572
											0.66767	129.512	0.93417	167.816	0.66767	85.2768
											0.66867	129.627	0.93436	167.877	0.66867	85.3964
											0.66967	129.743	0.93456	167.937	0.66967	85.516
											0.67067	129.858	0.93476	167.998	0.67067	85.6355
											0.67167	129.974	0.93496	168.059	0.67167	85.7551
											0.67267	130.091	0.93516	168.12	0.67267	85.8747
											0.67367	130.207	0.93536	168.181	0.67367	85.9943
											0.67467	130.324	0.93555	168.241	0.67467	86.1139
											0.67568	130.441	0.93575	168.302	0.67568	86.2335
											0.67668	130.559	0.93595	168.363	0.67668	86.3531
											0.67768	130.676	0.93615	168.424	0.67768	86.4727
											0.67868	130.794	0.93635	168.485	0.67868	86.5923
											0.67968	130.913	0.93655	168.545	0.67968	86.7118
											0.68068	131.032	0.93674	168.606	0.68068	86.8314
											0.68168	131.151	0.93694	168.667	0.68168	86.951
											0.68268	131.27	0.93714	168.728	0.68268	87.0706
											0.68368	131.389	0.93734	168.789	0.68368	87.1902
											0.68468	131.509	0.93754	168.849	0.68468	87.3098
											0.68569	131.63	0.93773	168.91	0.68569	87.4294
											0.68669	131.75	0.93793	168.971	0.68669	87.549
											0.68769	131.871	0.93813	169.032	0.68769	87.6686
											0.68869	131.992	0.93833	169.093	0.68869	87.7882
											0.68969	132.114	0.93853	169.153	0.68969	87.9077
											0.69069	132.235	0.93873	169.214	0.69069	88.0273
											0.69169	132.357	0.93892	169.275	0.69169	88.1469
											0.69269	132.48	0.93912	169.336	0.69269	88.2665
											0.69369	132.602	0.93932	169.396	0.69369	88.3861
											0.69469	132.725	0.93952	169.457	0.69469	88.5057
											0.6957	132.849	0.93972	169.518	0.6957	88.6253
											0.6967	132.972	0.93992	169.579	0.6967	88.7449
											0.6977	133.096	0.94011	169.64	0.6977	88.8645
											0.6987	133.22	0.94031	169.7	0.6987	88.9841
											0.6997	133.345	0.94051	169.761	0.6997	89.1037
											0.7007	133.47	0.94071	169.822	0.7007	89.2232
											0.7017	133.595	0.94091	169.883	0.7017	89.3428
											0.7027	133.72	0.94111	169.944	0.7027	89.4624
											0.7037	133.846	0.9413	170.004	0.7037	89.582
											0.7047	133.972	0.9415	170.065	0.7047	89.7016
											0.70571	134.098	0.9417	170.126	0.70571	89.8212
											0.70671	134.225	0.9419	170.187	0.70671	89.9408
											0.70771	134.352	0.9421	170.248	0.70771	90.0604
											0.70871	134.479	0.9423	170.308	0.70871	90.18
											0.70971	134.606	0.94249	170.369	0.70971	90.2995
											0.71071	134.734	0.94269	170.43	0.71071	90.4191
											0.71171	134.862	0.94289	170.491	0.71171	90.5387
											0.71271	134.991	0.94309	170.552	0.71271	90.6583
											0.71371	135.12	0.94329	170.612	0.71371	90.7779
											0.71471	135.249	0.94349	170.673	0.71471	90.8975
											0.71572	135.378	0.94368	170.734	0.71572	91.0171
											0.71672	135.508	0.94388	170.795	0.71672	91.1367
											0.71772	135.638	0.94408	170.856	0.71772	91.2563
											0.71872	135.768	0.94428	170.916	0.71872	91.3758
											0.71972	135.899	0.94448	170.977	0.71972	91.4954
											0.72072	136.03	0.94468	171.038	0.72072	91.615
											0.72172	136.161	0.94487	171.099	0.72172	91.7346
											0.72272	136.292	0.94507	171.16	0.72272	91.8542
											0.72372	136.424	0.94527	171.22	0.72372	91.9738
											0.72472	136.556	0.94547	171.281	0.72472	92.0934
											0.72573	136.689	0.94567	171.342	0.72573	92.213
											0.72673	136.821	0.94587	171.403	0.72673	92.3326
											0.72773	136.954	0.94606	171.464	0.72773	92.4522
											0.72873	137.088	0.94626	171.524	0.72873	92.5717
											0.72973	137.221	0.94646	171.585	0.72973	92.6913
											0.73073	137.355	0.94666	171.646	0.73073	92.8109
											0.73173	137.49	0.94686	171.707	0.73173	92.9305
											0.73273	137.624	0.94705	171.768	0.73273	93.0501
											0.73373	137.759	0.94725	171.828	0.73373	93.1697
											0.73473	137.894	0.94745	171.889	0.73473	93.2893
											0.73574	138.03	0.94765	171.95	0.73574	93.4089
											0.73674	138.165	0.94785	172.011	0.73674	93.5285
											0.73774	138.301	0.94805	172.071	0.73774	93.648
											0.73874	138.438	0.94824	172.132	0.73874	93.7676
											0.73974	138.575	0.94844	172.193	0.73974	93.8872
											0.74074	138.712	0.94864	172.254	0.74074	94.0068
											0.74174	138.849	0.94884	172.315	0.74174	94.1264
											0.74274	138.986	0.94904	172.375	0.74274	94.246
											0.74374	139.124	0.94924	172.436	0.74374	94.3656
											0.74474	139.263	0.94943	172.497	0.74474	94.4852
											0.74575	139.401	0.94963	172.558	0.74575	94.6048
											0.74675	139.54	0.94983	172.619	0.74675	94.7244
											0.74775	139.679	0.95003	172.679	0.74775	94.8439
											0.74875	139.818	0.95023	172.74	0.74875	94.9635
											0.74975	139.958	0.95043	172.801	0.74975	95.0831
											0.75075	140.098	0.95062	172.862	0.75075	95.2027
											0.75175	140.239	0.95082	172.923	0.75175	95.3223
											0.75275	140.379	0.95102	172.983	0.75275	95.4419
											0.75375	140.52	0.95122	173.044	0.75375	95.5615
											0.75475	140.661	0.95142	173.105	0.75475	95.6811
											0.75576	140.803	0.95162	173.166	0.75576	95.8007
											0.75676	140.945	0.95181	173.227	0.75676	95.9202
											0.75776	141.087	0.95201	173.287	0.75776	96.0398
											0.75876	141.23	0.95221	173.348	0.75876	96.1594
											0.75976	141.372	0.95241	173.409	0.75976	96.279
											0.76076	141.515	0.95261	173.47	0.76076	96.3986
											0.76176	141.659	0.95281	173.531	0.76176	96.5182
											0.76276	141.803	0.953	173.591	0.76276	96.6378
											0.76376	141.947	0.9532	173.652	0.76376	96.7574
											0.76476	142.091	0.9534	173.713	0.76476	96.877
											0.76577	142.235	0.9536	173.774	0.76577	96.9966
											0.76677	142.38	0.9538	173.835	0.76677	97.1162
											0.76777	142.526	0.954	173.895	0.76777	97.2357
											0.76877	142.671	0.95419	173.956	0.76877	97.3553
											0.76977	142.817	0.95439	174.017	0.76977	97.4749
											0.77077	142.963	0.95459	174.078	0.77077	97.5945
											0.77177	143.11	0.95479	174.139	0.77177	97.7141
											0.77277	143.256	0.95499	174.199	0.77277	97.8337
											0.77377	143.403	0.95518	174.26	0.77377	97.9533
											0.77477	143.551	0.95538	174.321	0.77477	98.0729
											0.77578	143.698	0.95558	174.382	0.77578	98.1924
											0.77678	143.846	0.95578	174.443	0.77678	98.312
											0.77778	143.995	0.95598	174.503	0.77778	98.4316
											0.77878	144.143	0.95618	174.564	0.77878	98.5512
											0.77978	144.292	0.95637	174.625	0.77978	98.6708
											0.78078	144.441	0.95657	174.686	0.78078	98.7904
											0.78178	144.591	0.95677	174.747	0.78178	98.91
											0.78278	144.741	0.95697	174.807	0.78278	99.0296
											0.78378	144.891	0.95717	174.868	0.78378	99.1492
											0.78478	145.041	0.95737	174.929	0.78478	99.2688
											0.78579	145.192	0.95756	174.99	0.78579	99.3884
											0.78679	145.343	0.95776	175.05	0.78679	99.5079
											0.78779	145.494	0.95796	175.111	0.78779	99.6275
											0.78879	145.646	0.95816	175.172	0.78879	99.7471
											0.78979	145.798	0.95836	175.233	0.78979	99.8667
											0.79079	145.95	0.95856	175.294	0.79079	99.9863
											0.79179	146.103	0.95875	175.354	0.79179	100.106
											0.79279	146.255	0.95895	175.415	0.79279	100.225
											0.79379	146.409	0.95915	175.476	0.79379	100.345
											0.79479	146.562	0.95935	175.537	0.79479	100.465
											0.7958	146.716	0.95955	175.598	0.7958	100.584
											0.7968	146.87	0.95975	175.658	0.7968	100.704
											0.7978	147.024	0.95994	175.719	0.7978	100.823
											0.7988	147.179	0.96014	175.78	0.7988	100.943
											0.7998	147.334	0.96034	175.841	0.7998	101.063
											0.8008	147.489	0.96054	175.902	0.8008	101.182
											0.8018	147.645	0.96074	175.962	0.8018	101.302
											0.8028	147.801	0.96094	176.023	0.8028	101.421
											0.8038	147.957	0.96113	176.084	0.8038	101.541
											0.8048	148.113	0.96133	176.145	0.8048	101.661
											0.80581	148.27	0.96153	176.206	0.80581	101.78
											0.80681	148.427	0.96173	176.266	0.80681	101.9
											0.80781	148.585	0.96193	176.327	0.80781	102.019
											0.80881	148.742	0.96213	176.388	0.80881	102.139
											0.80981	148.901	0.96232	176.449	0.80981	102.258
											0.81081	149.059	0.96252	176.51	0.81081	102.378
											0.81181	149.217	0.96272	176.57	0.81181	102.498
											0.81281	149.376	0.96292	176.631	0.81281	102.617
											0.81381	149.536	0.96312	176.692	0.81381	102.737
											0.81481	149.695	0.96332	176.753	0.81481	102.856
											0.81582	149.855	0.96351	176.814	0.81582	102.976
											0.81682	150.015	0.96371	176.874	0.81682	103.096
											0.81782	150.176	0.96391	176.935	0.81782	103.215
											0.81882	150.337	0.96411	176.996	0.81882	103.335
											0.81982	150.498	0.96431	177.057	0.81982	103.454
											0.82082	150.659	0.9645	177.118	0.82082	103.574
											0.82182	150.821	0.9647	177.178	0.82182	103.694
											0.82282	150.983	0.9649	177.239	0.82282	103.813
											0.82382	151.145	0.9651	177.3	0.82382	103.933
											0.82482	151.308	0.9653	177.361	0.82482	104.052
											0.82583	151.471	0.9655	177.422	0.82583	104.172
											0.82683	151.634	0.96569	177.482	0.82683	104.292
											0.82783	151.797	0.96589	177.543	0.82783	104.411
											0.82883	151.961	0.96609	177.604	0.82883	104.531
											0.82983	152.125	0.96629	177.665	0.82983	104.65
											0.83083	152.29	0.96649	177.726	0.83083	104.77
											0.83183	152.454	0.96669	177.786	0.83183	104.889
											0.83283	152.619	0.96688	177.847	0.83283	105.009
											0.83383	152.785	0.96708	177.908	0.83383	105.129
											0.83483	152.95	0.96728	177.969	0.83483	105.248
											0.83584	153.116	0.96748	178.029	0.83584	105.368
											0.83684	153.283	0.96768	178.09	0.83684	105.487
											0.83784	153.449	0.96788	178.151	0.83784	105.607
											0.83884	153.616	0.96807	178.212	0.83884	105.727
											0.83984	153.783	0.96827	178.273	0.83984	105.846
											0.84084	153.951	0.96847	178.333	0.84084	105.966
											0.84184	154.119	0.96867	178.394	0.84184	106.085
											0.84284	154.287	0.96887	178.455	0.84284	106.205
											0.84384	154.455	0.96907	178.516	0.84384	106.325
											0.84484	154.624	0.96926	178.577	0.84484	106.444
											0.84585	154.793	0.96946	178.637	0.84585	106.564
											0.84685	154.962	0.96966	178.698	0.84685	106.683
											0.84785	155.132	0.96986	178.759	0.84785	106.803
											0.84885	155.302	0.97006	178.82	0.84885	106.922
											0.84985	155.472	0.97026	178.881	0.84985	107.042
											0.85085	155.642	0.97045	178.941	0.85085	107.162
											0.85185	155.813	0.97065	179.002	0.85185	107.281
											0.85285	155.984	0.97085	179.063	0.85285	107.401
											0.85385	156.156	0.97105	179.124	0.85385	107.52
											0.85485	156.328	0.97125	179.185	0.85485	107.64
											0.85586	156.5	0.97145	179.245	0.85586	107.76
											0.85686	156.672	0.97164	179.306	0.85686	107.879
											0.85786	156.845	0.97184	179.367	0.85786	107.999
											0.85886	157.018	0.97204	179.428	0.85886	108.118
											0.85986	157.191	0.97224	179.489	0.85986	108.238
											0.86086	157.365	0.97244	179.549	0.86086	108.358
											0.86186	157.538	0.97264	179.61	0.86186	108.477
											0.86286	157.713	0.97283	179.671	0.86286	108.597
											0.86386	157.887	0.97303	179.732	0.86386	108.716
											0.86486	158.062	0.97323	179.793	0.86486	108.836
											0.86587	158.237	0.97343	179.853	0.86587	108.956
											0.86687	158.412	0.97363	179.914	0.86687	109.075
											0.86787	158.588	0.97382	179.975	0.86787	109.195
											0.86887	158.764	0.97402	180.036	0.86887	109.314
											0.86987	158.941	0.97422	180.097	0.86987	109.434
											0.87087	159.117	0.97442	180.157	0.87087	109.553
											0.87187	159.294	0.97462	180.218	0.87187	109.673
											0.87287	159.471	0.97482	180.279	0.87287	109.793
											0.87387	159.649	0.97501	180.34	0.87387	109.912
											0.87487	159.827	0.97521	180.401	0.87487	110.032
											0.87588	160.005	0.97541	180.461	0.87588	110.151
											0.87688	160.183	0.97561	180.522	0.87688	110.271
											0.87788	160.362	0.97581	180.583	0.87788	110.391
											0.87888	160.541	0.97601	180.644	0.87888	110.51
											0.87988	160.721	0.9762	180.704	0.87988	110.63
											0.88088	160.9	0.9764	180.765	0.88088	110.749
											0.88188	161.08	0.9766	180.826	0.88188	110.869
											0.88288	161.261	0.9768	180.887	0.88288	110.989
											0.88388	161.441	0.977	180.948	0.88388	111.108
											0.88488	161.622	0.9772	181.008	0.88488	111.228
											0.88589	161.803	0.97739	181.069	0.88589	111.347
											0.88689	161.985	0.97759	181.13	0.88689	111.467
											0.88789	162.167	0.97779	181.191	0.88789	111.586
											0.88889	162.349	0.97799	181.252	0.88889	111.706
											0.88989	162.531	0.97819	181.312	0.88989	111.826
											0.89089	162.714	0.97839	181.373	0.89089	111.945
											0.89189	162.897	0.97858	181.434	0.89189	112.065
											0.89289	163.08	0.97878	181.495	0.89289	112.184
											0.89389	163.264	0.97898	181.556	0.89389	112.304
											0.89489	163.448	0.97918	181.616	0.89489	112.424
											0.8959	163.632	0.97938	181.677	0.8959	112.543
											0.8969	163.817	0.97958	181.738	0.8969	112.663
											0.8979	164.002	0.97977	181.799	0.8979	112.782
											0.8989	164.187	0.97997	181.86	0.8989	112.902
											0.8999	164.372	0.98017	181.92	0.8999	113.022
											0.9009	164.558	0.98037	181.981	0.9009	113.141
											0.9019	164.744	0.98057	182.042	0.9019	113.261
											0.9029	164.93	0.98077	182.103	0.9029	113.38
											0.9039	165.117	0.98096	182.164	0.9039	113.5
											0.9049	165.304	0.98116	182.224	0.9049	113.62
											0.90591	165.492	0.98136	182.285	0.90591	113.739
											0.90691	165.679	0.98156	182.346	0.90691	113.859
											0.90791	165.867	0.98176	182.407	0.90791	113.978
											0.90891	166.055	0.98196	182.468	0.90891	114.098
											0.90991	166.244	0.98215	182.528	0.90991	114.217
											0.91091	166.433	0.98235	182.589	0.91091	114.337
											0.91191	166.622	0.98255	182.65	0.91191	114.457
											0.91291	166.811	0.98275	182.711	0.91291	114.576
											0.91391	167.001	0.98295	182.772	0.91391	114.696
											0.91491	167.191	0.98314	182.832	0.91491	114.815
											0.91592	167.381	0.98334	182.893	0.91592	114.935
											0.91692	167.572	0.98354	182.954	0.91692	115.055
											0.91792	167.763	0.98374	183.015	0.91792	115.174
											0.91892	167.954	0.98394	183.076	0.91892	115.294
											0.91992	168.146	0.98414	183.136	0.91992	115.413
											0.92092	168.338	0.98433	183.197	0.92092	115.533
											0.92192	168.53	0.98453	183.258	0.92192	115.653
											0.92292	168.722	0.98473	183.319	0.92292	115.772
											0.92392	168.915	0.98493	183.38	0.92392	115.892
											0.92492	169.108	0.98513	183.44	0.92492	116.011
											0.92593	169.302	0.98533	183.501	0.92593	116.131
											0.92693	169.495	0.98552	183.562	0.92693	116.25
											0.92793	169.689	0.98572	183.623	0.92793	116.37
											0.92893	169.884	0.98592	183.684	0.92893	116.49
											0.92993	170.078	0.98612	183.744	0.92993	116.609
											0.93093	170.273	0.98632	183.805	0.93093	116.729
											0.93193	170.469	0.98652	183.866	0.93193	116.848
											0.93293	170.664	0.98671	183.927	0.93293	116.968
											0.93393	170.86	0.98691	183.987	0.93393	117.088
											0.93493	171.056	0.98711	184.048	0.93493	117.207
											0.93594	171.252	0.98731	184.109	0.93594	117.327
											0.93694	171.449	0.98751	184.17	0.93694	117.446
											0.93794	171.646	0.98771	184.231	0.93794	117.566
											0.93894	171.844	0.9879	184.291	0.93894	117.686
											0.93994	172.041	0.9881	184.352	0.93994	117.805
											0.94094	172.239	0.9883	184.413	0.94094	117.925
											0.94194	172.438	0.9885	184.474	0.94194	118.044
											0.94294	172.636	0.9887	184.535	0.94294	118.164
											0.94394	172.835	0.9889	184.595	0.94394	118.284
											0.94494	173.034	0.98909	184.656	0.94494	118.403
											0.94595	173.234	0.98929	184.717	0.94595	118.523
											0.94695	173.434	0.98949	184.778	0.94695	118.642
											0.94795	173.634	0.98969	184.839	0.94795	118.762
											0.94895	173.834	0.98989	184.899	0.94895	118.881
											0.94995	174.035	0.99009	184.96	0.94995	119.001
											0.95095	174.236	0.99028	185.021	0.95095	119.121
											0.95195	174.437	0.99048	185.082	0.95195	119.24
											0.95295	174.639	0.99068	185.143	0.95295	119.36
											0.95395	174.841	0.99088	185.203	0.95395	119.479
											0.95495	175.043	0.99108	185.264	0.95495	119.599
											0.95596	175.246	0.99127	185.325	0.95596	119.719
											0.95696	175.448	0.99147	185.386	0.95696	119.838
											0.95796	175.652	0.99167	185.447	0.95796	119.958
											0.95896	175.855	0.99187	185.507	0.95896	120.077
											0.95996	176.059	0.99207	185.568	0.95996	120.197
											0.96096	176.263	0.99227	185.629	0.96096	120.317
											0.96196	176.467	0.99246	185.69	0.96196	120.436
											0.96296	176.672	0.99266	185.751	0.96296	120.556
											0.96396	176.877	0.99286	185.811	0.96396	120.675
											0.96496	177.082	0.99306	185.872	0.96496	120.795
											0.96597	177.288	0.99326	185.933	0.96597	120.914
											0.96697	177.494	0.99346	185.994	0.96697	121.034
											0.96797	177.7	0.99365	186.055	0.96797	121.154
											0.96897	177.907	0.99385	186.115	0.96897	121.273
											0.96997	178.113	0.99405	186.176	0.96997	121.393
											0.97097	178.321	0.99425	186.237	0.97097	121.512
											0.97197	178.528	0.99445	186.298	0.97197	121.632
											0.97297	178.736	0.99465	186.359	0.97297	121.752
											0.97397	178.944	0.99484	186.419	0.97397	121.871
											0.97497	179.152	0.99504	186.48	0.97497	121.991
											0.97598	179.361	0.99524	186.541	0.97598	122.11
											0.97698	179.57	0.99544	186.602	0.97698	122.23
											0.97798	179.779	0.99564	186.662	0.97798	122.35
											0.97898	179.989	0.99584	186.723	0.97898	122.469
											0.97998	180.198	0.99603	186.784	0.97998	122.589
											0.98098	180.409	0.99623	186.845	0.98098	122.708
											0.98198	180.619	0.99643	186.906	0.98198	122.828
											0.98298	180.83	0.99663	186.966	0.98298	122.947
											0.98398	181.041	0.99683	187.027	0.98398	123.067
											0.98498	181.252	0.99703	187.088	0.98498	123.187
											0.98599	181.464	0.99722	187.149	0.98599	123.306
											0.98699	181.676	0.99742	187.21	0.98699	123.426
											0.98799	181.888	0.99762	187.27	0.98799	123.545
											0.98899	182.101	0.99782	187.331	0.98899	123.665
											0.98999	182.314	0.99802	187.392	0.98999	123.785
											0.99099	182.527	0.99822	187.453	0.99099	123.904
											0.99199	182.741	0.99841	187.514	0.99199	124.024
											0.99299	182.954	0.99861	187.574	0.99299	124.143
											0.99399	183.169	0.99881	187.635	0.99399	124.263
											0.99499	183.383	0.99901	187.696	0.99499	124.383
											0.996	183.598	0.99921	187.757	0.996	124.502
											0.997	183.813	0.99941	187.818	0.997	124.622
											0.998	184.028	0.9996	187.878	0.998	124.741
											0.999	184.244	0.9998	187.939	0.999	124.861
											1	184.46	1	188	1	124.981

## Sheet: Figure 4
a)	Constant added to inital heat traces and subtracted from reheat traces for clarity.					b)						c)
Initial Heat Trace		Cool Trace		Reheat Trace		Initial Heat Trace		Cool Trace		Reheat Trace		Initial Heat Trace		Cool Trace		Reheat Trace
T / °C	Heat Flow / mW	T / °C	Heat Flow / mW	T / °C	Heat Flow / mW	T / °C	Heat Flow / mW	T / °C	Heat Flow / mW	T / °C	Heat Flow / mW	T / °C	Heat Flow / mW	T / °C	Heat Flow / mW	T / °C	Heat Flow / mW
25.013	0.48637	110	0.000713906	0.00876	0.37785	24.999	-0.02227	170.01	0.22287	-0.000192641	-0.0084	25.018	0.67293	200.003	0.06875	25.016	0.60613
25.179	0.44798	109.835	0.0491	0.175	0.34171	25.164	-0.08513	169.85	0.36657	0.166	-0.03374	25.185	0.67795	199.842	0.16239	25.182	0.57439
25.344	0.41355	109.669	0.07133	0.34	0.29161	25.328	-0.21579	169.695	0.61221	0.329	-0.19929	25.351	0.64291	199.679	0.2433	25.346	0.48144
25.511	0.3949	109.503	0.0869	0.506	0.25238	25.49	-0.38105	169.539	0.83959	0.491	-0.40996	25.516	0.5989	199.516	0.31902	25.51	0.38052
25.677	0.3837	109.337	0.10142	0.672	0.24776	25.652	-0.55033	169.381	1.02542	0.652	-0.61795	25.681	0.54832	199.353	0.39627	25.675	0.30593
25.843	0.37222	109.171	0.11543	0.839	0.24529	25.815	-0.6971	169.222	1.17982	0.815	-0.80449	25.847	0.49336	199.191	0.47009	25.84	0.23793
26.01	0.36197	109.005	0.12952	1.006	0.24196	25.978	-0.81617	169.059	1.27001	0.979	-0.91045	26.012	0.43723	199.027	0.53744	26.005	0.17194
26.176	0.35461	108.839	0.14178	1.172	0.23775	26.142	-0.91578	168.896	1.33826	1.144	-0.98344	26.177	0.3808	198.863	0.58878	26.17	0.10661
26.343	0.35057	108.673	0.15051	1.339	0.23358	26.307	-0.97213	168.731	1.38588	1.31	-1.02741	26.342	0.33648	198.699	0.63502	26.335	0.05351
26.509	0.34715	108.506	0.15786	1.505	0.23101	26.473	-1.01078	168.566	1.42195	1.476	-1.05636	26.508	0.29702	198.534	0.67592	26.5	0.0066
26.676	0.34416	108.34	0.16397	1.672	0.22979	26.639	-1.03408	168.4	1.43769	1.642	-1.06311	26.674	0.26314	198.369	0.71112	26.666	-0.03346
26.843	0.34162	108.173	0.16973	1.839	0.22871	26.805	-1.04849	168.234	1.44651	1.809	-1.06459	26.84	0.23303	198.204	0.7422	26.831	-0.06821
27.009	0.34039	108.007	0.17427	2.005	0.22837	26.972	-1.04749	168.067	1.4494	1.975	-1.06227	27.006	0.20741	198.039	0.76522	26.997	-0.09387
27.176	0.33891	107.84	0.17866	2.172	0.2278	27.139	-1.04293	167.901	1.45027	2.142	-1.05868	27.172	0.18648	197.873	0.78461	27.163	-0.11712
27.342	0.33783	107.674	0.18062	2.339	0.22732	27.306	-1.03685	167.734	1.44775	2.309	-1.0549	27.338	0.16979	197.707	0.80018	27.33	-0.13582
27.509	0.33721	107.507	0.18253	2.505	0.22693	27.472	-1.03032	167.567	1.44423	2.476	-1.05171	27.504	0.1548	197.541	0.81426	27.496	-0.15266
27.676	0.33693	107.34	0.1837	2.672	0.22729	27.639	-1.02372	167.4	1.44042	2.642	-1.0503	27.671	0.14351	197.375	0.82452	27.662	-0.16512
27.842	0.33654	107.174	0.18462	2.839	0.22746	27.806	-1.01719	167.233	1.43671	2.809	-1.05021	27.837	0.13492	197.209	0.83334	27.829	-0.17606
28.009	0.33635	107.007	0.18521	3.005	0.22766	27.973	-1.01123	167.066	1.43303	2.975	-1.05128	28.003	0.12757	197.042	0.84042	27.995	-0.18513
28.176	0.33673	106.841	0.18585	3.172	0.22792	28.14	-1.00641	166.899	1.42949	3.142	-1.05264	28.17	0.12108	196.876	0.84641	28.161	-0.19297
28.343	0.33739	106.674	0.18637	3.339	0.22867	28.306	-1.00239	166.733	1.42603	3.309	-1.05475	28.337	0.11747	196.71	0.84998	28.328	-0.1981
28.509	0.33785	106.507	0.18678	3.505	0.22921	28.473	-0.99862	166.566	1.4229	3.475	-1.05745	28.503	0.11459	196.543	0.85268	28.494	-0.20247
28.676	0.33835	106.341	0.18665	3.672	0.22977	28.64	-0.99609	166.399	1.42066	3.642	-1.06162	28.67	0.1122	196.376	0.85421	28.661	-0.20615
28.843	0.33889	106.174	0.18666	3.839	0.2304	28.807	-0.99448	166.232	1.41842	3.808	-1.06606	28.836	0.11035	196.21	0.85528	28.828	-0.20906
29.009	0.33968	106.007	0.18659	4.005	0.23104	28.973	-0.99301	166.065	1.41651	3.975	-1.07187	29.003	0.10915	196.043	0.85578	28.994	-0.21178
29.176	0.34037	105.841	0.18643	4.172	0.23165	29.14	-0.99127	165.899	1.41499	4.141	-1.07821	29.17	0.10807	195.876	0.85617	29.161	-0.21374
29.343	0.34102	105.674	0.18624	4.339	0.23226	29.307	-0.98925	165.732	1.414	4.308	-1.08516	29.336	0.10738	195.71	0.85623	29.327	-0.21578
29.509	0.34171	105.507	0.18585	4.506	0.23279	29.473	-0.98728	165.565	1.41292	4.474	-1.09212	29.503	0.10695	195.543	0.85606	29.494	-0.2171
29.676	0.34241	105.34	0.18556	4.672	0.23329	29.64	-0.98777	165.398	1.41195	4.641	-1.09991	29.67	0.10759	195.376	0.8547	29.661	-0.21785
29.843	0.34307	105.174	0.18527	4.839	0.23387	29.807	-0.98733	165.232	1.41104	4.807	-1.10828	29.836	0.10774	195.21	0.85382	29.827	-0.21796
30.009	0.34383	105.007	0.18501	5.006	0.2344	29.973	-0.98686	165.065	1.41074	4.974	-1.11834	30.003	0.10787	195.043	0.85291	29.994	-0.2184
30.176	0.34464	104.84	0.18481	5.172	0.23495	30.14	-0.98649	164.898	1.41022	5.14	-1.12861	30.17	0.10811	194.876	0.85193	30.161	-0.21878
30.343	0.34527	104.674	0.18453	5.339	0.23556	30.307	-0.98646	164.731	1.40966	5.306	-1.13903	30.336	0.10849	194.709	0.85064	30.327	-0.21909
30.51	0.34595	104.507	0.18419	5.506	0.23611	30.473	-0.98635	164.565	1.40914	5.473	-1.14978	30.503	0.10884	194.543	0.8495	30.494	-0.21918
30.676	0.34663	104.34	0.18389	5.672	0.23665	30.64	-0.98622	164.398	1.40886	5.639	-1.16099	30.67	0.10924	194.376	0.84832	30.661	-0.21934
30.843	0.34729	104.174	0.18352	5.839	0.23713	30.806	-0.98607	164.231	1.40856	5.805	-1.17267	30.836	0.10965	194.209	0.84707	30.827	-0.21943
31.01	0.34781	104.007	0.18318	6.006	0.23755	30.973	-0.98609	164.065	1.40828	5.972	-1.18561	31.003	0.11018	194.042	0.84575	30.994	-0.21945
31.176	0.34836	103.84	0.18286	6.172	0.23801	31.14	-0.986	163.898	1.40802	6.138	-1.19886	31.17	0.11076	193.876	0.84447	31.161	-0.2193
31.343	0.34892	103.674	0.18254	6.339	0.23849	31.306	-0.9859	163.731	1.40794	6.304	-1.21268	31.336	0.11134	193.709	0.8432	31.327	-0.21914
31.51	0.34946	103.507	0.18214	6.506	0.2389	31.473	-0.98586	163.565	1.40778	6.471	-1.22598	31.503	0.11199	193.542	0.84195	31.494	-0.219
31.676	0.34993	103.34	0.18177	6.672	0.23929	31.64	-0.9858	163.398	1.40759	6.637	-1.23933	31.67	0.11262	193.375	0.84068	31.661	-0.21886
31.843	0.35047	103.174	0.1814	6.839	0.23993	31.806	-0.98577	163.231	1.40736	6.803	-1.25305	31.836	0.1131	193.209	0.83938	31.827	-0.21861
32.01	0.351	103.007	0.18102	7.006	0.24051	31.973	-0.98578	163.064	1.40703	6.97	-1.26644	32.003	0.11353	193.042	0.83808	31.994	-0.21847
32.176	0.35144	102.84	0.18068	7.172	0.24104	32.14	-0.9858	162.898	1.40675	7.136	-1.27853	32.17	0.11402	192.875	0.83677	32.161	-0.21839
32.343	0.35195	102.674	0.18037	7.339	0.24153	32.306	-0.98596	162.731	1.40649	7.302	-1.28886	32.337	0.11434	192.708	0.83546	32.327	-0.21835
32.51	0.35248	102.507	0.18006	7.506	0.24213	32.473	-0.98605	162.564	1.40622	7.469	-1.2985	32.503	0.11473	192.542	0.83409	32.494	-0.21836
32.676	0.35294	102.34	0.17975	7.673	0.2426	32.64	-0.98608	162.398	1.40589	7.635	-1.30599	32.67	0.11516	192.375	0.83277	32.661	-0.21818
32.843	0.3534	102.173	0.17958	7.839	0.24301	32.806	-0.9861	162.231	1.4057	7.802	-1.31131	32.837	0.1156	192.208	0.83145	32.827	-0.21797
33.01	0.35387	102.007	0.17939	8.006	0.24342	32.973	-0.98618	162.064	1.40555	7.968	-1.31227	33.003	0.11618	192.041	0.8301	32.994	-0.21778
33.177	0.35427	101.84	0.17919	8.173	0.2436	33.139	-0.9862	161.897	1.4054	8.135	-1.31136	33.17	0.11662	191.875	0.82881	33.161	-0.21759
33.343	0.35468	101.673	0.17901	8.339	0.24389	33.306	-0.98612	161.731	1.4053	8.302	-1.30603	33.337	0.11702	191.708	0.8275	33.327	-0.21753
33.51	0.3551	101.507	0.17889	8.506	0.24425	33.473	-0.98594	161.564	1.40513	8.469	-1.29967	33.503	0.11741	191.541	0.82614	33.494	-0.21739
33.677	0.35551	101.34	0.17868	8.673	0.24469	33.639	-0.98571	161.397	1.40495	8.635	-1.29122	33.67	0.11778	191.374	0.82482	33.661	-0.21723
33.843	0.35594	101.173	0.17846	8.839	0.24516	33.806	-0.9856	161.231	1.40475	8.802	-1.28018	33.837	0.11823	191.208	0.82346	33.827	-0.21724
34.01	0.35639	101.007	0.17827	9.006	0.24561	33.973	-0.9855	161.064	1.40445	8.969	-1.2671	34.003	0.11867	191.041	0.82213	33.994	-0.21713
34.177	0.3569	100.84	0.17801	9.173	0.24599	34.139	-0.98538	160.897	1.40426	9.136	-1.25439	34.17	0.11912	190.874	0.82082	34.161	-0.21697
34.343	0.35734	100.673	0.17779	9.339	0.24633	34.306	-0.98518	160.731	1.40408	9.303	-1.24165	34.337	0.11964	190.707	0.81952	34.327	-0.21688
34.51	0.35775	100.507	0.17757	9.506	0.24684	34.473	-0.98506	160.564	1.40392	9.47	-1.22955	34.503	0.12011	190.541	0.81817	34.494	-0.21676
34.677	0.35816	100.34	0.17731	9.673	0.24722	34.639	-0.98503	160.397	1.40387	9.637	-1.2197	34.67	0.12062	190.374	0.81687	34.661	-0.2167
34.843	0.35862	100.173	0.17706	9.839	0.24759	34.806	-0.98497	160.23	1.40379	9.804	-1.21126	34.837	0.12115	190.207	0.81563	34.827	-0.21666
35.01	0.35898	100.007	0.1769	10.006	0.24796	34.973	-0.98498	160.064	1.4037	9.971	-1.20447	35.003	0.12156	190.04	0.81444	34.994	-0.21662
35.177	0.35935	99.84	0.17675	10.173	0.24824	35.139	-0.98499	159.897	1.40357	10.137	-1.19811	35.17	0.122	189.874	0.81337	35.161	-0.21664
35.343	0.35979	99.673	0.17655	10.339	0.24854	35.306	-0.98491	159.73	1.40341	10.304	-1.19301	35.337	0.12247	189.707	0.81227	35.327	-0.21663
35.51	0.36031	99.507	0.17637	10.506	0.24891	35.472	-0.98478	159.564	1.40318	10.471	-1.18901	35.503	0.12292	189.54	0.81118	35.494	-0.21667
35.677	0.36072	99.34	0.17624	10.673	0.24927	35.639	-0.98477	159.397	1.40292	10.638	-1.18619	35.67	0.12341	189.373	0.8101	35.661	-0.21669
35.844	0.36109	99.173	0.17604	10.84	0.24974	35.806	-0.98468	159.23	1.40268	10.804	-1.18383	35.837	0.12385	189.207	0.80911	35.827	-0.21658
36.01	0.36142	99.007	0.17588	11.006	0.25018	35.972	-0.98453	159.063	1.40226	10.971	-1.1829	36.004	0.1242	189.04	0.80803	35.994	-0.21659
36.177	0.36181	98.84	0.17578	11.173	0.25058	36.139	-0.98437	158.897	1.40193	11.138	-1.18209	36.17	0.12451	188.873	0.80692	36.161	-0.21659
36.344	0.3622	98.673	0.17563	11.34	0.25098	36.306	-0.9842	158.73	1.4016	11.304	-1.18121	36.337	0.1248	188.707	0.80579	36.327	-0.2166
36.51	0.36259	98.507	0.17545	11.506	0.25136	36.472	-0.98398	158.563	1.40125	11.471	-1.18028	36.504	0.1249	188.54	0.80462	36.494	-0.21655
36.677	0.36293	98.34	0.17524	11.673	0.25178	36.639	-0.98381	158.397	1.40085	11.638	-1.17984	36.67	0.12495	188.373	0.8035	36.661	-0.21647
36.844	0.36327	98.173	0.17503	11.84	0.25226	36.806	-0.98369	158.23	1.40047	11.804	-1.17933	36.837	0.12478	188.206	0.80245	36.827	-0.21641
37.01	0.36369	98.007	0.1748	12.006	0.25277	36.972	-0.98352	158.063	1.40012	11.971	-1.1789	37.004	0.12458	188.04	0.80146	36.994	-0.21634
37.177	0.36412	97.84	0.17459	12.173	0.25324	37.139	-0.98335	157.896	1.39974	12.138	-1.17844	37.17	0.1243	187.873	0.80051	37.161	-0.2161
37.344	0.36456	97.673	0.17444	12.34	0.2538	37.306	-0.98313	157.73	1.39941	12.304	-1.17828	37.337	0.12418	187.706	0.79956	37.327	-0.21594
37.51	0.36492	97.507	0.17435	12.506	0.25441	37.472	-0.9829	157.563	1.39909	12.471	-1.17798	37.504	0.12414	187.539	0.7986	37.494	-0.21584
37.677	0.36525	97.34	0.17422	12.673	0.25495	37.639	-0.9829	157.396	1.39876	12.638	-1.17767	37.67	0.12415	187.373	0.7976	37.661	-0.21573
37.844	0.36565	97.173	0.17403	12.84	0.25544	37.806	-0.98289	157.23	1.39841	12.804	-1.17741	37.837	0.12449	187.206	0.79657	37.827	-0.2157
38.01	0.36604	97.006	0.17386	13.006	0.25592	37.972	-0.98282	157.063	1.3982	12.971	-1.17728	38.004	0.1247	187.039	0.79561	37.994	-0.21563
38.177	0.36635	96.84	0.17368	13.173	0.25635	38.139	-0.98269	156.896	1.39799	13.138	-1.1772	38.17	0.12488	186.872	0.79462	38.16	-0.21556
38.344	0.36671	96.673	0.17357	13.34	0.25673	38.305	-0.98285	156.73	1.39774	13.304	-1.17721	38.337	0.12503	186.706	0.79363	38.327	-0.21553
38.511	0.36701	96.506	0.17344	13.506	0.25704	38.472	-0.98293	156.563	1.39747	13.471	-1.17729	38.504	0.12549	186.539	0.79262	38.494	-0.21552
38.677	0.36726	96.34	0.17327	13.673	0.25727	38.639	-0.98294	156.396	1.39731	13.637	-1.17763	38.67	0.12584	186.372	0.79157	38.66	-0.21544
38.844	0.36747	96.173	0.17307	13.84	0.2576	38.805	-0.98293	156.229	1.39714	13.804	-1.17782	38.837	0.12621	186.206	0.7905	38.827	-0.2153
39.011	0.36769	96.006	0.17285	14.006	0.25802	38.972	-0.98292	156.063	1.39698	13.971	-1.17797	39.004	0.12663	186.039	0.78945	38.994	-0.21514
39.177	0.36796	95.84	0.17272	14.173	0.25846	39.139	-0.98286	155.896	1.39682	14.137	-1.17814	39.17	0.12701	185.872	0.78839	39.16	-0.21509
39.344	0.36828	95.673	0.17264	14.34	0.25895	39.305	-0.98284	155.729	1.39673	14.304	-1.17827	39.337	0.12728	185.705	0.78727	39.327	-0.21511
39.511	0.36864	95.506	0.17257	14.507	0.25944	39.472	-0.98285	155.563	1.39657	14.471	-1.17847	39.504	0.12757	185.539	0.78621	39.494	-0.21505
39.677	0.36896	95.34	0.17241	14.673	0.25995	39.639	-0.98272	155.396	1.39639	14.637	-1.17868	39.67	0.12785	185.372	0.7852	39.66	-0.21496
39.844	0.3692	95.173	0.17226	14.84	0.26043	39.805	-0.98262	155.229	1.3962	14.804	-1.17886	39.837	0.12786	185.205	0.78423	39.827	-0.21494
40.011	0.36946	95.006	0.17213	15.007	0.26078	39.972	-0.98247	155.062	1.39592	14.97	-1.17907	40.004	0.12798	185.038	0.78334	39.994	-0.21509
40.177	0.36978	94.84	0.17201	15.173	0.2612	40.139	-0.98232	154.896	1.39568	15.137	-1.17925	40.17	0.12813	184.872	0.78236	40.16	-0.21514
40.344	0.37005	94.673	0.17184	15.34	0.26167	40.305	-0.98211	154.729	1.39548	15.304	-1.17941	40.337	0.12837	184.705	0.78134	40.327	-0.21518
40.511	0.37039	94.506	0.17174	15.507	0.2621	40.472	-0.98195	154.562	1.3953	15.47	-1.17955	40.504	0.12505	184.538	0.78032	40.494	-0.2152
40.677	0.37076	94.34	0.17167	15.673	0.26237	40.639	-0.98183	154.396	1.39507	15.637	-1.17987	40.67	0.11728	184.371	0.7794	40.66	-0.21524
40.844	0.37112	94.173	0.17157	15.84	0.26279	40.805	-0.98179	154.229	1.39484	15.804	-1.18016	40.837	0.1139	184.205	0.77846	40.827	-0.21524
41.011	0.37156	94.006	0.17146	16.007	0.26324	40.972	-0.98182	154.062	1.39457	15.97	-1.18044	41.003	0.11435	184.038	0.7775	40.994	-0.21519
41.177	0.37192	93.84	0.17136	16.173	0.26362	41.138	-0.98185	153.896	1.39427	16.137	-1.18068	41.17	0.11545	183.871	0.77655	41.16	-0.21509
41.344	0.37229	93.673	0.17124	16.34	0.26407	41.305	-0.98193	153.729	1.39395	16.304	-1.18112	41.337	0.11682	183.705	0.77561	41.327	-0.21498
41.511	0.37261	93.506	0.17112	16.507	0.26451	41.472	-0.982	153.562	1.39358	16.47	-1.18143	41.503	0.1175	183.538	0.77461	41.494	-0.21494
41.678	0.37286	93.34	0.17095	16.673	0.26492	41.638	-0.98209	153.395	1.39325	16.637	-1.18168	41.67	0.11816	183.371	0.7736	41.66	-0.21492
41.844	0.37305	93.173	0.17083	16.84	0.26533	41.805	-0.98208	153.229	1.39298	16.803	-1.18187	41.837	0.11843	183.204	0.77263	41.827	-0.21486
42.011	0.37325	93.006	0.1707	17.007	0.26576	41.972	-0.98194	153.062	1.39267	16.97	-1.18196	42.003	0.1183	183.038	0.77153	41.994	-0.21487
42.178	0.37348	92.84	0.17061	17.173	0.26621	42.138	-0.98174	152.895	1.39239	17.137	-1.18214	42.17	0.11823	182.871	0.7705	42.16	-0.21483
42.344	0.37369	92.673	0.17052	17.34	0.26665	42.305	-0.98148	152.729	1.39211	17.303	-1.18233	42.337	0.11816	182.704	0.76948	42.327	-0.21476
42.511	0.37399	92.506	0.17047	17.507	0.26701	42.472	-0.98128	152.562	1.39185	17.47	-1.1825	42.503	0.1181	182.537	0.76848	42.494	-0.21473
42.678	0.37429	92.34	0.17043	17.674	0.26736	42.638	-0.98108	152.395	1.39171	17.637	-1.18259	42.67	0.11772	182.371	0.76751	42.66	-0.21467
42.844	0.3746	92.173	0.1704	17.84	0.26769	42.805	-0.98095	152.228	1.39146	17.803	-1.18273	42.837	0.11759	182.204	0.76654	42.827	-0.21464
43.011	0.37501	92.006	0.17037	18.007	0.26809	42.972	-0.9809	152.062	1.39119	17.97	-1.18293	43.003	0.11754	182.037	0.76553	42.994	-0.21462
43.178	0.3754	91.84	0.1703	18.174	0.26853	43.138	-0.98079	151.895	1.39094	18.137	-1.18319	43.17	0.11754	181.871	0.76449	43.16	-0.21457
43.344	0.37582	91.673	0.17017	18.34	0.26898	43.305	-0.98069	151.728	1.39083	18.303	-1.1834	43.337	0.11773	181.704	0.7635	43.327	-0.21453
43.511	0.37625	91.506	0.17005	18.507	0.26936	43.472	-0.98061	151.562	1.39076	18.47	-1.18362	43.503	0.11783	181.537	0.7625	43.494	-0.21448
43.678	0.37667	91.34	0.16992	18.674	0.26974	43.638	-0.98048	151.395	1.3907	18.636	-1.18385	43.67	0.11789	181.37	0.76149	43.66	-0.21439
43.844	0.37705	91.173	0.16977	18.84	0.27019	43.805	-0.98035	151.228	1.39064	18.803	-1.1841	43.837	0.11794	181.204	0.76044	43.827	-0.21426
44.011	0.37746	91.006	0.16956	19.007	0.27068	43.971	-0.98029	151.061	1.3906	18.97	-1.1844	44.003	0.11807	181.037	0.75942	43.994	-0.21417
44.178	0.3779	90.839	0.16934	19.174	0.27113	44.138	-0.98028	150.895	1.39048	19.136	-1.18463	44.17	0.11812	180.87	0.75842	44.16	-0.21408
44.344	0.3782	90.673	0.16911	19.34	0.27164	44.305	-0.98011	150.728	1.39035	19.303	-1.18491	44.337	0.11818	180.703	0.75744	44.327	-0.214
44.511	0.37849	90.506	0.1689	19.507	0.27223	44.471	-0.97993	150.561	1.39021	19.47	-1.18525	44.503	0.11829	180.537	0.75644	44.494	-0.21391
44.678	0.37884	90.339	0.16871	19.674	0.27268	44.638	-0.97974	150.395	1.38992	19.636	-1.18565	44.67	0.1184	180.37	0.7555	44.66	-0.21381
44.845	0.37917	90.173	0.16855	19.84	0.27315	44.805	-0.97952	150.228	1.38971	19.803	-1.18606	44.837	0.11851	180.203	0.75454	44.827	-0.21366
45.011	0.37946	90.006	0.16844	20.007	0.27366	44.971	-0.97929	150.061	1.38948	19.969	-1.18644	45.004	0.11873	180.036	0.75354	44.994	-0.21347
45.178	0.37977	89.839	0.16838	20.174	0.27413	45.138	-0.97916	149.895	1.38922	20.136	-1.18678	45.17	0.11902	179.87	0.7525	45.16	-0.21331
45.345	0.38006	89.673	0.1683	20.34	0.27462	45.305	-0.97907	149.728	1.38906	20.303	-1.18727	45.337	0.11927	179.703	0.75151	45.327	-0.21317
45.511	0.38034	89.506	0.16816	20.507	0.27509	45.471	-0.97896	149.561	1.38883	20.469	-1.18766	45.504	0.11952	179.536	0.75052	45.494	-0.21305
45.678	0.38068	89.339	0.16799	20.674	0.27551	45.638	-0.97885	149.394	1.38858	20.636	-1.18798	45.67	0.11979	179.37	0.74957	45.66	-0.21301
45.845	0.38097	89.173	0.16789	20.841	0.27583	45.805	-0.97866	149.228	1.38836	20.803	-1.18831	45.837	0.12009	179.203	0.74861	45.827	-0.21302
46.011	0.38122	89.006	0.16777	21.007	0.27628	45.971	-0.9785	149.061	1.38807	20.969	-1.18855	46.004	0.12033	179.036	0.74769	45.994	-0.21312
46.178	0.38147	88.839	0.16767	21.174	0.27676	46.138	-0.97835	148.894	1.38781	21.136	-1.18887	46.17	0.12058	178.869	0.74677	46.16	-0.21336
46.345	0.38177	88.673	0.16757	21.341	0.27723	46.305	-0.97815	148.728	1.38756	21.303	-1.18925	46.337	0.12076	178.703	0.74586	46.327	-0.21351
46.511	0.38207	88.506	0.1674	21.507	0.27775	46.471	-0.97806	148.561	1.38729	21.469	-1.18971	46.504	0.12089	178.536	0.74496	46.494	-0.21366
46.678	0.38238	88.339	0.16727	21.674	0.27823	46.638	-0.97804	148.394	1.38709	21.636	-1.19008	46.67	0.12093	178.369	0.74411	46.66	-0.21378
46.845	0.38268	88.173	0.16715	21.841	0.27867	46.804	-0.97799	148.227	1.38692	21.802	-1.19042	46.837	0.12107	178.202	0.74325	46.827	-0.21379
47.011	0.38308	88.006	0.16704	22.007	0.27914	46.971	-0.97805	148.061	1.38675	21.969	-1.19069	47.004	0.12123	178.036	0.74243	46.994	-0.21383
47.178	0.38345	87.839	0.16699	22.174	0.27968	47.138	-0.97806	147.894	1.38659	22.136	-1.19093	47.17	0.12137	177.869	0.74164	47.16	-0.21392
47.345	0.38382	87.673	0.16696	22.341	0.28027	47.304	-0.97805	147.727	1.38654	22.302	-1.19118	47.337	0.12135	177.702	0.74089	47.327	-0.21406
47.512	0.38417	87.506	0.16691	22.507	0.28079	47.471	-0.97806	147.561	1.38639	22.469	-1.19153	47.504	0.1213	177.536	0.74004	47.494	-0.21412
47.678	0.38442	87.339	0.16686	22.674	0.28134	47.638	-0.97804	147.394	1.38623	22.636	-1.19197	47.67	0.12127	177.369	0.73919	47.66	-0.21419
47.845	0.38472	87.173	0.16686	22.841	0.28187	47.804	-0.97806	147.227	1.38607	22.802	-1.19249	47.837	0.12122	177.202	0.73834	47.827	-0.21431
48.012	0.38506	87.006	0.1668	23.007	0.2824	47.971	-0.97802	147.061	1.38577	22.969	-1.19301	48.004	0.12086	177.035	0.73734	47.994	-0.21441
48.178	0.38543	86.839	0.16672	23.174	0.28295	48.138	-0.97794	146.894	1.38552	23.135	-1.19341	48.17	0.12067	176.869	0.73642	48.16	-0.21454
48.345	0.38574	86.673	0.16663	23.341	0.28345	48.304	-0.9779	146.727	1.38529	23.302	-1.19377	48.337	0.12058	176.702	0.73556	48.327	-0.21465
48.512	0.38602	86.506	0.16655	23.508	0.28393	48.471	-0.97784	146.56	1.38507	23.469	-1.19411	48.504	0.12057	176.535	0.73469	48.494	-0.21475
48.678	0.38628	86.339	0.16651	23.674	0.2844	48.638	-0.97775	146.394	1.38465	23.635	-1.1942	48.67	0.12055	176.369	0.73378	48.66	-0.21484
48.845	0.38652	86.173	0.16647	23.841	0.28482	48.804	-0.97766	146.227	1.38423	23.802	-1.19437	48.837	0.12057	176.202	0.73283	48.827	-0.21496
49.012	0.3867	86.006	0.16645	24.008	0.2853	48.971	-0.97757	146.06	1.38385	23.969	-1.19455	49.004	0.12069	176.035	0.73187	48.994	-0.21507
49.178	0.38689	85.839	0.16628	24.174	0.28579	49.137	-0.97749	145.894	1.38347	24.135	-1.19473	49.17	0.12088	175.868	0.73093	49.16	-0.21517
49.345	0.38709	85.673	0.16603	24.341	0.28622	49.304	-0.97739	145.727	1.383	24.302	-1.19503	49.337	0.12132	175.702	0.72999	49.327	-0.21525
49.512	0.38732	85.506	0.16565	24.508	0.28675	49.471	-0.97735	145.56	1.38264	24.468	-1.19539	49.504	0.12159	175.535	0.729	49.493	-0.21535
49.678	0.38741	85.339	0.16488	24.674	0.28727	49.637	-0.97744	145.393	1.38227	24.635	-1.19581	49.67	0.12177	175.368	0.72806	49.66	-0.21546
49.845	0.38757	85.172	0.16421	24.841	0.28774	49.804	-0.9775	145.227	1.3819	24.802	-1.19629	49.837	0.12191	175.201	0.72708	49.827	-0.21559
50.012	0.38769	85.006	0.16377	25.008	0.28821	49.971	-0.97758	145.06	1.3817	24.968	-1.19701	50.004	0.12209	175.035	0.72608	49.993	-0.21571
50.178	0.38778	84.839	0.16343	25.174	0.28877	50.137	-0.97774	144.893	1.38147	25.135	-1.19758	50.17	0.12229	174.868	0.72517	50.16	-0.21575
50.345	0.38801	84.672	0.16309	25.341	0.28936	50.304	-0.97795	144.727	1.38124	25.302	-1.19811	50.337	0.1225	174.701	0.72427	50.327	-0.21581
50.512	0.38831	84.506	0.16316	25.508	0.28996	50.471	-0.9781	144.56	1.38098	25.468	-1.19858	50.504	0.1227	174.535	0.72337	50.493	-0.21586
50.678	0.38864	84.339	0.16311	25.674	0.29047	50.637	-0.97827	144.393	1.38076	25.635	-1.19898	50.67	0.12282	174.368	0.72249	50.66	-0.216
50.845	0.38902	84.172	0.16309	25.841	0.29087	50.804	-0.97845	144.226	1.3805	25.801	-1.19942	50.837	0.123	174.201	0.7217	50.827	-0.21616
51.012	0.38946	84.006	0.16311	26.008	0.29121	50.971	-0.97857	144.06	1.38027	25.968	-1.19986	51.004	0.12313	174.034	0.72091	50.993	-0.21632
51.179	0.38979	83.839	0.16318	26.175	0.29154	51.137	-0.97869	143.893	1.38007	26.135	-1.20033	51.17	0.12318	173.868	0.72012	51.16	-0.21648
51.345	0.39009	83.672	0.16336	26.341	0.29188	51.304	-0.97874	143.726	1.37974	26.301	-1.2008	51.337	0.12333	173.701	0.71935	51.327	-0.21661
51.512	0.3904	83.506	0.16342	26.508	0.29205	51.47	-0.97873	143.56	1.37946	26.468	-1.20124	51.504	0.12346	173.534	0.71861	51.493	-0.21675
51.679	0.39073	83.339	0.16342	26.675	0.29236	51.637	-0.97875	143.393	1.37918	26.635	-1.20171	51.67	0.12361	173.367	0.71785	51.66	-0.21694
51.845	0.39092	83.172	0.16345	26.841	0.2927	51.804	-0.97882	143.226	1.37889	26.801	-1.20215	51.837	0.1238	173.201	0.71711	51.827	-0.2172
52.012	0.39117	83.006	0.16339	27.008	0.2931	51.97	-0.97884	143.06	1.37864	26.968	-1.2026	52.004	0.12398	173.034	0.71637	51.993	-0.21743
52.179	0.39143	82.839	0.16334	27.175	0.29374	52.137	-0.97881	142.893	1.37845	27.134	-1.20301	52.17	0.12412	172.867	0.71546	52.16	-0.21763
52.345	0.39167	82.672	0.16326	27.341	0.29429	52.304	-0.97876	142.726	1.37832	27.301	-1.20337	52.337	0.12422	172.701	0.71456	52.327	-0.21786
52.512	0.39192	82.506	0.16315	27.508	0.29484	52.47	-0.97869	142.559	1.37821	27.468	-1.20374	52.504	0.12435	172.534	0.71365	52.493	-0.21802
52.679	0.39212	82.339	0.16284	27.675	0.29534	52.637	-0.97861	142.393	1.37813	27.634	-1.204	52.67	0.12446	172.367	0.71275	52.66	-0.21812
52.845	0.3924	82.172	0.16255	27.841	0.29584	52.804	-0.97849	142.226	1.37797	27.801	-1.20434	52.837	0.12461	172.2	0.71179	52.827	-0.21825
53.012	0.39272	82.006	0.16228	28.008	0.29632	52.97	-0.97826	142.059	1.37777	27.968	-1.20468	53.004	0.12483	172.034	0.71087	52.993	-0.21831
53.179	0.39293	81.839	0.16198	28.175	0.29679	53.137	-0.9782	141.893	1.37754	28.134	-1.20511	53.171	0.12502	171.867	0.70995	53.16	-0.21841
53.345	0.39317	81.672	0.16157	28.341	0.2972	53.304	-0.97819	141.726	1.37724	28.301	-1.20552	53.337	0.12517	171.7	0.70907	53.327	-0.21853
53.512	0.3934	81.506	0.16142	28.508	0.29761	53.47	-0.97817	141.559	1.37696	28.468	-1.20588	53.504	0.12536	171.534	0.70831	53.493	-0.21866
53.679	0.39362	81.339	0.1613	28.675	0.29781	53.637	-0.97831	141.392	1.37668	28.634	-1.2061	53.671	0.12546	171.367	0.70754	53.66	-0.21874
53.845	0.39381	81.172	0.16118	28.841	0.2981	53.803	-0.97843	141.226	1.37644	28.801	-1.20625	53.837	0.12557	171.2	0.70677	53.827	-0.21881
54.012	0.394	81.006	0.16129	29.008	0.29845	53.97	-0.97857	141.059	1.37613	28.967	-1.20645	54.004	0.12565	171.033	0.70599	53.993	-0.21894
54.179	0.39415	80.839	0.1613	29.175	0.2988	54.137	-0.97873	140.892	1.37583	29.134	-1.20671	54.171	0.12554	170.867	0.70523	54.16	-0.21908
54.346	0.39425	80.672	0.1613	29.342	0.29904	54.303	-0.97888	140.726	1.37555	29.301	-1.20703	54.337	0.12551	170.7	0.70451	54.327	-0.2191
54.512	0.39431	80.506	0.16126	29.508	0.29938	54.47	-0.97893	140.559	1.37525	29.467	-1.20738	54.504	0.12552	170.533	0.70376	54.493	-0.21917
54.679	0.39441	80.339	0.16125	29.675	0.29973	54.637	-0.97898	140.392	1.37491	29.634	-1.20782	54.671	0.1255	170.367	0.70298	54.66	-0.21932
54.846	0.39455	80.172	0.16118	29.842	0.30008	54.803	-0.97904	140.225	1.37458	29.801	-1.20823	54.837	0.1254	170.2	0.70216	54.827	-0.21951
55.012	0.39473	80.006	0.16103	30.008	0.30052	54.97	-0.97903	140.059	1.37427	29.967	-1.20863	55.004	0.12537	170.033	0.70128	54.993	-0.21979
55.179	0.39495	79.839	0.1609	30.175	0.30087	55.137	-0.97908	139.892	1.37397	30.134	-1.20902	55.171	0.12539	169.866	0.70043	55.16	-0.22004
55.346	0.39515	79.672	0.16078	30.342	0.30124	55.303	-0.97915	139.725	1.3738	30.3	-1.20946	55.337	0.12543	169.7	0.69958	55.326	-0.22024
55.512	0.39531	79.506	0.16065	30.508	0.30158	55.47	-0.97928	139.559	1.37359	30.467	-1.20984	55.504	0.12545	169.533	0.69873	55.493	-0.22046
55.679	0.39551	79.339	0.16049	30.675	0.30198	55.636	-0.97938	139.392	1.37331	30.634	-1.21026	55.671	0.12551	169.366	0.69798	55.66	-0.22077
55.846	0.39569	79.172	0.16027	30.842	0.30234	55.803	-0.97937	139.225	1.37303	30.8	-1.21077	55.837	0.12556	169.199	0.69727	55.826	-0.22111
56.012	0.39581	79.006	0.16008	31.008	0.30275	55.97	-0.97923	139.059	1.37288	30.967	-1.21113	56.004	0.12562	169.033	0.6966	55.993	-0.22143
56.179	0.39587	78.839	0.15983	31.175	0.30321	56.136	-0.97908	138.892	1.37269	31.134	-1.21151	56.171	0.12578	168.866	0.69594	56.16	-0.22174
56.346	0.39595	78.672	0.15958	31.342	0.30358	56.303	-0.97874	138.725	1.37244	31.3	-1.21196	56.337	0.12602	168.699	0.69549	56.326	-0.222
56.512	0.39589	78.506	0.15937	31.508	0.30396	56.47	-0.97839	138.558	1.37216	31.467	-1.21244	56.504	0.12638	168.533	0.69492	56.493	-0.22228
56.679	0.39592	78.339	0.15913	31.675	0.30439	56.636	-0.9781	138.392	1.37191	31.633	-1.21304	56.671	0.12666	168.366	0.69432	56.66	-0.22258
56.846	0.39596	78.172	0.15895	31.842	0.30483	56.803	-0.97792	138.225	1.37166	31.8	-1.2136	56.837	0.12736	168.199	0.6937	56.826	-0.22291
57.012	0.39601	78.005	0.15877	32.008	0.30526	56.97	-0.97779	138.058	1.37139	31.967	-1.21408	57.004	0.12803	168.033	0.69304	56.993	-0.22318
57.179	0.39613	77.839	0.15863	32.175	0.30572	57.136	-0.97764	137.892	1.37113	32.133	-1.21454	57.171	0.12903	167.866	0.69237	57.16	-0.2235
57.346	0.39638	77.672	0.15854	32.342	0.30623	57.303	-0.97749	137.725	1.37089	32.3	-1.21512	57.337	0.12938	167.699	0.69168	57.326	-0.22379
57.512	0.3966	77.505	0.15832	32.509	0.30678	57.47	-0.97735	137.558	1.37067	32.467	-1.21561	57.504	0.12881	167.532	0.69094	57.493	-0.22407
57.679	0.39682	77.339	0.15811	32.675	0.3073	57.636	-0.97736	137.391	1.37045	32.633	-1.21608	57.671	0.12876	167.366	0.69014	57.66	-0.22446
57.846	0.39703	77.172	0.15794	32.842	0.3077	57.803	-0.97734	137.225	1.37026	32.8	-1.21658	57.837	0.12884	167.199	0.68938	57.826	-0.2249
58.013	0.3973	77.005	0.15774	33.009	0.30807	57.97	-0.97727	137.058	1.37011	32.966	-1.21693	58.004	0.12885	167.032	0.68867	57.993	-0.22538
58.179	0.3974	76.839	0.15757	33.175	0.30846	58.136	-0.97718	136.891	1.36992	33.133	-1.21729	58.171	0.12881	166.866	0.68801	58.16	-0.22582
58.346	0.39738	76.672	0.15742	33.342	0.30889	58.303	-0.97699	136.725	1.36971	33.3	-1.21766	58.337	0.12907	166.699	0.68741	58.326	-0.22645
58.513	0.39732	76.505	0.1573	33.509	0.30912	58.47	-0.97691	136.558	1.3695	33.466	-1.21802	58.504	0.12925	166.532	0.68679	58.493	-0.22703
58.679	0.39724	76.339	0.15723	33.675	0.3094	58.636	-0.97689	136.391	1.36933	33.633	-1.2184	58.671	0.12934	166.365	0.68615	58.659	-0.22754
58.846	0.39725	76.172	0.15706	33.842	0.30968	58.803	-0.97683	136.225	1.36914	33.8	-1.21882	58.837	0.12936	166.199	0.68549	58.826	-0.22801
59.013	0.39727	76.005	0.15682	34.009	0.30997	58.969	-0.97671	136.058	1.36891	33.966	-1.21927	59.004	0.12948	166.032	0.68493	58.993	-0.22854
59.179	0.39726	75.839	0.15651	34.175	0.31025	59.136	-0.97671	135.891	1.36867	34.133	-1.21973	59.171	0.12957	165.865	0.68428	59.159	-0.22897
59.346	0.39723	75.672	0.15606	34.342	0.31059	59.303	-0.97679	135.724	1.36871	34.299	-1.22015	59.337	0.12965	165.699	0.68358	59.326	-0.22933
59.513	0.3971	75.505	0.1557	34.509	0.31098	59.469	-0.97693	135.558	1.36876	34.466	-1.22044	59.504	0.12973	165.532	0.68284	59.493	-0.22967
59.679	0.39693	75.339	0.15543	34.675	0.31138	59.636	-0.97727	135.391	1.36873	34.633	-1.22077	59.671	0.12978	165.365	0.68208	59.659	-0.2299
59.846	0.39669	75.172	0.15517	34.842	0.31181	59.803	-0.97751	135.224	1.36866	34.799	-1.22118	59.837	0.1298	165.198	0.68132	59.826	-0.23023
60.013	0.39622	75.005	0.15484	35.009	0.31228	59.969	-0.97767	135.058	1.36859	34.966	-1.22146	60.004	0.12977	165.032	0.68057	59.993	-0.23057
60.179	0.39588	74.839	0.1546	35.175	0.31274	60.136	-0.97785	134.891	1.36834	35.133	-1.22181	60.171	0.12973	164.865	0.67982	60.159	-0.23094
60.346	0.39551	74.672	0.15444	35.342	0.31316	60.303	-0.97819	134.724	1.36803	35.299	-1.22219	60.337	0.12967	164.698	0.67904	60.326	-0.23136
60.513	0.39512	74.505	0.15429	35.509	0.31367	60.469	-0.9784	134.557	1.36767	35.466	-1.22262	60.504	0.12961	164.532	0.67831	60.493	-0.23175
60.679	0.39469	74.339	0.15415	35.676	0.31418	60.636	-0.97853	134.391	1.367	35.632	-1.22317	60.671	0.12958	164.365	0.67757	60.659	-0.23217
60.846	0.39419	74.172	0.15396	35.842	0.31471	60.802	-0.97862	134.224	1.36651	35.799	-1.22356	60.837	0.12957	164.198	0.67684	60.826	-0.23262
61.013	0.39365	74.005	0.15382	36.009	0.3152	60.969	-0.97863	134.057	1.36604	35.966	-1.22396	61.004	0.12955	164.031	0.6761	60.993	-0.23318
61.179	0.39306	73.839	0.15371	36.176	0.31575	61.136	-0.97876	133.891	1.36558	36.132	-1.2244	61.171	0.12948	163.865	0.67538	61.159	-0.23372
61.346	0.39214	73.672	0.1536	36.342	0.31627	61.302	-0.9789	133.724	1.36524	36.299	-1.2245	61.337	0.12946	163.698	0.67474	61.326	-0.23438
61.513	0.39121	73.505	0.15353	36.509	0.31679	61.469	-0.97902	133.557	1.36486	36.466	-1.22474	61.504	0.12947	163.531	0.67412	61.492	-0.23509
61.679	0.39033	73.339	0.15354	36.676	0.31729	61.636	-0.97905	133.39	1.36451	36.632	-1.22527	61.671	0.12955	163.365	0.67354	61.659	-0.23579
61.846	0.38937	73.172	0.15362	36.842	0.31764	61.802	-0.97902	133.224	1.36415	36.799	-1.22641	61.837	0.12969	163.198	0.67293	61.826	-0.23661
62.012	0.38699	73.005	0.15371	37.009	0.318	61.969	-0.97895	133.057	1.36391	36.966	-1.22241	62.004	0.12989	163.031	0.67229	61.992	-0.23735
62.179	0.38443	72.839	0.15379	37.176	0.31837	62.136	-0.97883	132.89	1.36367	37.132	-1.21821	62.171	0.13009	162.864	0.67162	62.159	-0.23809
62.346	0.38177	72.672	0.15369	37.342	0.31876	62.302	-0.97858	132.724	1.36346	37.299	-1.21972	62.338	0.13039	162.698	0.67096	62.326	-0.2388
62.512	0.37847	72.505	0.15348	37.509	0.31902	62.469	-0.97841	132.557	1.36325	37.465	-1.22494	62.504	0.13055	162.531	0.67033	62.492	-0.23954
62.679	0.3744	72.338	0.15321	37.676	0.31937	62.636	-0.97832	132.39	1.36308	37.632	-1.23228	62.671	0.13068	162.364	0.66969	62.659	-0.24041
62.845	0.36906	72.172	0.15274	37.842	0.31972	62.802	-0.97828	132.224	1.36284	37.798	-1.23982	62.838	0.1308	162.198	0.66903	62.826	-0.24137
63.012	0.36176	72.005	0.15236	38.009	0.32007	62.969	-0.97819	132.057	1.36261	37.965	-1.24918	63.004	0.13081	162.031	0.66835	62.992	-0.24236
63.178	0.35302	71.838	0.15196	38.176	0.3205	63.135	-0.97803	131.89	1.3624	38.131	-1.25988	63.171	0.13087	161.864	0.66768	63.159	-0.2438
63.344	0.34025	71.672	0.15155	38.343	0.3209	63.302	-0.97791	131.723	1.36205	38.297	-1.28669	63.338	0.1309	161.697	0.66698	63.325	-0.24503
63.51	0.32184	71.505	0.15124	38.509	0.32134	63.469	-0.97786	131.557	1.36179	38.461	-1.37255	63.504	0.13088	161.531	0.66627	63.492	-0.24659
63.676	0.29585	71.338	0.15095	38.676	0.3218	63.635	-0.97784	131.39	1.36159	38.618	-1.71903	63.671	0.13074	161.364	0.66551	63.659	-0.24877
63.842	0.26385	71.172	0.15061	38.843	0.3223	63.802	-0.97791	131.223	1.36141	38.765	-2.39243	63.838	0.13061	161.197	0.66481	63.825	-0.25203
64.007	0.20582	71.005	0.15025	39.009	0.3228	63.969	-0.97799	131.057	1.36126	38.899	-3.55108	64.004	0.13048	161.031	0.66415	63.992	-0.25697
64.171	0.12769	70.838	0.15032	39.176	0.3233	64.135	-0.97813	130.89	1.36103	39.048	-4.18605	64.171	0.13029	160.864	0.6635	64.158	-0.26444
64.334	0.02046	70.672	0.15619	39.343	0.32379	64.302	-0.97844	130.723	1.36075	39.217	-4.07292	64.338	0.13	160.697	0.66278	64.324	-0.27361
64.496	-0.11108	70.508	0.22605	39.509	0.32435	64.469	-0.97863	130.556	1.36044	39.399	-3.5564	64.504	0.12982	160.53	0.66207	64.49	-0.29768
64.656	-0.31541	70.347	0.401	39.676	0.32487	64.635	-0.9788	130.39	1.36009	39.584	-2.89031	64.671	0.12966	160.364	0.66135	64.655	-0.35482
64.815	-0.56238	70.196	0.88914	39.843	0.32538	64.802	-0.97897	130.223	1.35977	39.766	-2.36948	64.838	0.12949	160.197	0.66064	64.817	-0.50142
64.972	-0.85989	70.037	1.10817	40.009	0.32586	64.969	-0.97893	130.056	1.35947	39.943	-1.99543	65.004	0.12937	160.03	0.6599	64.976	-0.74664
65.128	-1.1929	69.867	1.01276	40.176	0.32635	65.135	-0.97893	129.89	1.35917	40.118	-1.70489	65.171	0.12915	159.864	0.65919	65.123	-1.32957
65.28	-1.62849	69.694	0.80931	40.343	0.32685	65.302	-0.97896	129.723	1.35891	40.289	-1.55349	65.338	0.1289	159.697	0.65848	65.269	-1.9614
65.43	-2.15209	69.52	0.61707	40.509	0.32732	65.468	-0.97902	129.556	1.35867	40.459	-1.44167	65.504	0.12868	159.53	0.65774	65.419	-2.49338
65.576	-2.79479	69.349	0.46994	40.676	0.32775	65.635	-0.97886	129.389	1.35843	40.628	-1.36456	65.671	0.1284	159.363	0.65698	65.572	-2.90346
65.719	-3.51781	69.179	0.36796	40.843	0.32811	65.802	-0.9788	129.223	1.3582	40.796	-1.30524	65.838	0.12816	159.197	0.65626	65.734	-3.03473
65.86	-4.2771	69.01	0.29172	41.01	0.32848	65.968	-0.97879	129.056	1.35799	40.963	-1.27223	66.004	0.12797	159.03	0.65554	65.9	-3.04739
66.01	-4.79752	68.842	0.25402	41.176	0.32885	66.135	-0.9788	128.889	1.35774	41.131	-1.24693	66.171	0.12787	158.863	0.65484	66.071	-2.91852
66.174	-4.85707	68.674	0.22604	41.343	0.32923	66.302	-0.97873	128.723	1.35754	41.298	-1.22857	66.338	0.12797	158.697	0.65416	66.245	-2.69292
66.352	-4.51949	68.507	0.20655	41.51	0.32961	66.468	-0.97865	128.556	1.35737	41.465	-1.21449	66.504	0.12799	158.53	0.65352	66.425	-2.27754
66.553	-3.45757	68.34	0.19231	41.676	0.33001	66.635	-0.9786	128.389	1.35721	41.632	-1.2074	66.671	0.12796	158.363	0.65287	66.607	-1.83127
66.754	-2.40583	68.173	0.18347	41.843	0.33043	66.802	-0.97859	128.223	1.35703	41.799	-1.20163	66.838	0.12793	158.196	0.65223	66.787	-1.4098
66.95	-1.53802	68.006	0.17626	42.01	0.33094	66.968	-0.97858	128.056	1.3568	41.965	-1.19734	67.004	0.12805	158.03	0.65155	66.965	-1.06485
67.139	-0.83845	67.839	0.17103	42.176	0.3316	67.135	-0.97856	127.889	1.35653	42.132	-1.19349	67.171	0.12805	157.863	0.65091	67.141	-0.78271
67.318	-0.47851	67.672	0.1674	42.343	0.33216	67.302	-0.97849	127.722	1.35631	42.299	-1.19099	67.338	0.12799	157.696	0.65021	67.313	-0.62482
67.493	-0.2197	67.505	0.16425	42.51	0.33269	67.468	-0.97842	127.556	1.3561	42.466	-1.18944	67.504	0.12792	157.53	0.64948	67.483	-0.50655
67.665	-0.0425	67.339	0.16277	42.676	0.33322	67.635	-0.9784	127.389	1.35583	42.632	-1.18836	67.671	0.12782	157.363	0.64875	67.653	-0.42217
67.836	0.07876	67.172	0.16107	42.843	0.33369	67.801	-0.9784	127.222	1.35555	42.799	-1.18781	67.838	0.12778	157.196	0.64799	67.822	-0.35552
68.006	0.17199	67.005	0.15962	43.01	0.33419	67.968	-0.97843	127.056	1.35522	42.966	-1.18764	68.004	0.12773	157.029	0.6473	67.99	-0.31534
68.174	0.22413	66.839	0.15816	43.176	0.33468	68.135	-0.97844	126.889	1.35495	43.132	-1.18722	68.171	0.12764	156.863	0.64665	68.157	-0.28368
68.342	0.26369	66.672	0.1573	43.343	0.33513	68.301	-0.97838	126.722	1.35467	43.299	-1.18687	68.338	0.12754	156.696	0.64599	68.325	-0.2601
68.51	0.29214	66.505	0.15628	43.51	0.33551	68.468	-0.9783	126.555	1.35437	43.466	-1.18657	68.504	0.12757	156.529	0.64547	68.492	-0.24098
68.677	0.3147	66.338	0.15534	43.677	0.33598	68.635	-0.97821	126.389	1.35414	43.632	-1.18636	68.671	0.12754	156.363	0.64486	68.659	-0.23004
68.844	0.32733	66.172	0.15454	43.843	0.33647	68.801	-0.97814	126.222	1.35395	43.799	-1.18615	68.838	0.12744	156.196	0.64418	68.826	-0.22071
69.011	0.33784	66.005	0.15411	44.01	0.33692	68.968	-0.97804	126.055	1.35376	43.965	-1.186	69.004	0.12735	156.029	0.64348	68.993	-0.21343
69.178	0.34571	65.838	0.15356	44.177	0.33735	69.135	-0.978	125.889	1.35352	44.132	-1.18587	69.171	0.12724	155.862	0.64282	69.16	-0.20738
69.345	0.35199	65.672	0.15303	44.343	0.33776	69.301	-0.97803	125.722	1.35335	44.299	-1.186	69.338	0.12714	155.696	0.64214	69.327	-0.20378
69.512	0.35529	65.505	0.1525	44.51	0.33811	69.468	-0.97813	125.555	1.35308	44.465	-1.18613	69.504	0.12703	155.529	0.64142	69.493	-0.20025
69.679	0.35751	65.338	0.15224	44.677	0.33845	69.635	-0.97837	125.389	1.35277	44.632	-1.18625	69.671	0.12692	155.362	0.64068	69.66	-0.19742
69.845	0.35932	65.172	0.15183	44.843	0.33878	69.801	-0.97861	125.222	1.35246	44.799	-1.18631	69.838	0.12683	155.196	0.64	69.827	-0.19503
70.012	0.36101	65.005	0.15139	45.01	0.33905	69.968	-0.9788	125.055	1.35208	44.965	-1.18658	70.004	0.12681	155.029	0.63929	69.994	-0.19418
70.179	0.36212	64.838	0.15096	45.177	0.33937	70.134	-0.97894	124.888	1.35173	45.132	-1.18672	70.171	0.1268	154.862	0.63857	70.16	-0.19278
70.345	0.36288	64.672	0.15054	45.343	0.3397	70.301	-0.97912	124.722	1.35131	45.299	-1.18688	70.338	0.12677	154.695	0.63788	70.327	-0.19148
70.512	0.36313	64.505	0.15008	45.51	0.34004	70.468	-0.97922	124.555	1.35088	45.465	-1.18702	70.504	0.12685	154.529	0.63723	70.494	-0.19024
70.679	0.36304	64.338	0.1496	45.677	0.34049	70.634	-0.97931	124.388	1.35053	45.632	-1.18701	70.671	0.12693	154.362	0.63651	70.66	-0.18962
70.845	0.36117	64.172	0.14922	45.843	0.34094	70.801	-0.9794	124.222	1.35021	45.798	-1.18706	70.838	0.12695	154.195	0.63582	70.827	-0.18885
71.01	0.30566	64.004	0.13358	46.01	0.34138	70.968	-0.97931	124.055	1.34987	45.965	-1.18713	71.004	0.12693	154.029	0.63521	70.994	-0.1881
71.166	-0.01467	63.838	0.12912	46.177	0.34178	71.134	-0.97925	123.888	1.34953	46.132	-1.18721	71.171	0.12684	153.862	0.63463	71.16	-0.18746
71.311	-0.65875	63.671	0.13218	46.344	0.34222	71.301	-0.97919	123.721	1.34935	46.298	-1.18722	71.338	0.12674	153.695	0.63406	71.327	-0.18723
71.476	-0.72802	63.504	0.13613	46.51	0.34267	71.468	-0.97913	123.555	1.34905	46.465	-1.18722	71.504	0.12663	153.529	0.6335	71.494	-0.18691
71.651	-0.47492	63.338	0.14008	46.677	0.34307	71.634	-0.97917	123.388	1.34872	46.632	-1.18721	71.671	0.12658	153.362	0.633	71.66	-0.18657
71.827	-0.19542	63.171	0.14263	46.844	0.34345	71.801	-0.97926	123.221	1.34842	46.798	-1.1872	71.838	0.12648	153.195	0.63251	71.827	-0.18623
72.001	0.03322	63.005	0.14398	47.01	0.34386	71.968	-0.97942	123.055	1.34824	46.965	-1.18716	72.004	0.12642	153.028	0.63211	71.994	-0.18594
72.171	0.14334	62.838	0.14486	47.177	0.34433	72.134	-0.97963	122.888	1.34803	47.132	-1.18711	72.171	0.12634	152.862	0.63163	72.16	-0.1857
72.341	0.21996	62.671	0.14532	47.344	0.34482	72.301	-0.97998	122.721	1.34778	47.298	-1.18711	72.338	0.12625	152.695	0.6311	72.327	-0.1855
72.509	0.27125	62.505	0.14557	47.51	0.34531	72.467	-0.98022	122.554	1.34753	47.465	-1.18712	72.504	0.12619	152.528	0.63054	72.494	-0.18531
72.677	0.31036	62.338	0.14554	47.677	0.3457	72.634	-0.98043	122.388	1.3474	47.631	-1.18715	72.671	0.12614	152.362	0.63002	72.66	-0.18512
72.844	0.33037	62.171	0.14565	47.844	0.34613	72.801	-0.98056	122.221	1.34722	47.798	-1.1871	72.838	0.12611	152.195	0.62952	72.827	-0.18491
73.012	0.34571	62.005	0.14525	48.01	0.34658	72.967	-0.9806	122.054	1.347	47.965	-1.18697	73.004	0.12606	152.028	0.62898	72.994	-0.18471
73.179	0.35615	61.838	0.14505	48.177	0.34698	73.134	-0.98072	121.888	1.34678	48.131	-1.18674	73.171	0.12607	151.861	0.62843	73.16	-0.18456
73.346	0.36414	61.671	0.14483	48.344	0.34724	73.301	-0.98087	121.721	1.34653	48.298	-1.18643	73.338	0.12609	151.695	0.62791	73.327	-0.18442
73.513	0.37082	61.505	0.14455	48.51	0.34754	73.467	-0.98102	121.554	1.34626	48.465	-1.18617	73.504	0.12611	151.528	0.62732	73.494	-0.18428
73.679	0.37509	61.338	0.1442	48.677	0.34786	73.634	-0.98117	121.388	1.34597	48.631	-1.18597	73.671	0.12612	151.361	0.6267	73.66	-0.18415
73.846	0.37836	61.171	0.14385	48.844	0.34823	73.801	-0.98138	121.221	1.34565	48.798	-1.18576	73.838	0.12614	151.195	0.62608	73.827	-0.18395
74.013	0.38042	61.005	0.14345	49.011	0.34862	73.967	-0.98151	121.054	1.34527	48.965	-1.18556	74.004	0.12615	151.028	0.62543	73.994	-0.18373
74.18	0.382	60.838	0.14303	49.177	0.34903	74.134	-0.98157	120.887	1.34496	49.131	-1.18541	74.171	0.12609	150.861	0.62476	74.16	-0.1835
74.346	0.38297	60.671	0.14262	49.344	0.34948	74.3	-0.98177	120.721	1.34468	49.298	-1.18536	74.338	0.12602	150.695	0.62406	74.327	-0.18331
74.513	0.38426	60.505	0.14223	49.511	0.34991	74.467	-0.982	120.554	1.3444	49.465	-1.18535	74.504	0.12595	150.528	0.62332	74.494	-0.18317
74.68	0.38544	60.338	0.14189	49.677	0.35041	74.634	-0.98217	120.387	1.34415	49.631	-1.18557	74.671	0.12586	150.361	0.62249	74.66	-0.18301
74.846	0.38649	60.171	0.14155	49.844	0.35097	74.8	-0.9823	120.221	1.34392	49.798	-1.18571	74.838	0.12583	150.194	0.62171	74.827	-0.18284
75.013	0.38715	60.004	0.14116	50.011	0.35146	74.967	-0.98244	120.054	1.3437	49.964	-1.18575	75.004	0.12579	150.028	0.62096	74.994	-0.18265
75.18	0.3879	59.838	0.14079	50.177	0.35195	75.134	-0.98254	119.887	1.34344	50.131	-1.18579	75.171	0.12578	149.861	0.62021	75.16	-0.18246
75.347	0.38861	59.671	0.14045	50.344	0.35243	75.3	-0.98257	119.72	1.34325	50.298	-1.18594	75.338	0.12581	149.694	0.6194	75.327	-0.18232
75.513	0.38926	59.504	0.14004	50.511	0.35286	75.467	-0.98262	119.554	1.34306	50.464	-1.18601	75.504	0.12583	149.528	0.6187	75.494	-0.18211
75.68	0.38962	59.338	0.13954	50.677	0.35319	75.634	-0.98256	119.387	1.34288	50.631	-1.18604	75.671	0.12587	149.361	0.61805	75.66	-0.18187
75.847	0.3901	59.171	0.13914	50.844	0.35334	75.8	-0.98259	119.22	1.34266	50.798	-1.18608	75.838	0.12587	149.194	0.6174	75.827	-0.18163
76.013	0.39064	59.004	0.13878	51.011	0.35347	75.967	-0.98265	119.054	1.34239	50.964	-1.18598	76.004	0.12578	149.027	0.61679	75.994	-0.18137
76.18	0.39115	58.838	0.13842	51.177	0.35343	76.133	-0.9827	118.887	1.34216	51.131	-1.18599	76.171	0.12577	148.861	0.61612	76.16	-0.18115
76.347	0.39146	58.671	0.13804	51.344	0.35349	76.3	-0.98281	118.72	1.34193	51.298	-1.18609	76.338	0.12574	148.694	0.61548	76.327	-0.18092
76.513	0.39186	58.504	0.13767	51.511	0.35365	76.467	-0.98288	118.553	1.34172	51.464	-1.1862	76.504	0.12573	148.527	0.61486	76.494	-0.1807
76.68	0.39224	58.338	0.13724	51.677	0.35386	76.633	-0.9829	118.387	1.34141	51.631	-1.18633	76.671	0.12562	148.361	0.61418	76.66	-0.18049
76.847	0.39263	58.171	0.13679	51.844	0.35413	76.8	-0.98295	118.22	1.34115	51.797	-1.18635	76.838	0.1255	148.194	0.61356	76.827	-0.18022
77.013	0.39308	58.004	0.13629	52.011	0.35448	76.967	-0.98302	118.053	1.34092	51.964	-1.18633	77.004	0.12533	148.027	0.61294	76.994	-0.17997
77.18	0.39348	57.838	0.13588	52.178	0.35485	77.133	-0.9831	117.887	1.34071	52.131	-1.18633	77.171	0.12513	147.86	0.61234	77.16	-0.17977
77.347	0.39386	57.671	0.13546	52.344	0.35518	77.3	-0.98328	117.72	1.34052	52.297	-1.18633	77.338	0.12488	147.694	0.61183	77.327	-0.17963
77.514	0.39422	57.504	0.13503	52.511	0.35564	77.467	-0.98344	117.553	1.34028	52.464	-1.18632	77.504	0.1247	147.527	0.61132	77.494	-0.17942
77.68	0.39455	57.338	0.13456	52.678	0.35603	77.633	-0.98371	117.387	1.34003	52.631	-1.1863	77.671	0.12449	147.36	0.61079	77.661	-0.17915
77.847	0.39488	57.171	0.13412	52.844	0.35645	77.8	-0.98395	117.22	1.33978	52.797	-1.18625	77.838	0.12425	147.194	0.61024	77.827	-0.17884
78.014	0.39519	57.004	0.13368	53.011	0.35692	77.966	-0.98416	117.053	1.33957	52.964	-1.18619	78.004	0.12406	147.027	0.60973	77.994	-0.1785
78.18	0.39553	56.838	0.13319	53.178	0.35728	78.133	-0.98441	116.886	1.33934	53.131	-1.18617	78.171	0.1238	146.86	0.6092	78.161	-0.17821
78.347	0.39575	56.671	0.13272	53.344	0.35762	78.3	-0.98486	116.72	1.33911	53.297	-1.18614	78.338	0.12352	146.694	0.60872	78.327	-0.17798
78.514	0.39604	56.504	0.13227	53.511	0.35791	78.466	-0.98529	116.553	1.33888	53.464	-1.18604	78.504	0.12325	146.527	0.60825	78.494	-0.17777
78.68	0.39637	56.337	0.13182	53.678	0.35816	78.633	-0.98578	116.386	1.33871	53.63	-1.1859	78.671	0.12306	146.36	0.6077	78.661	-0.17755
78.847	0.39669	56.171	0.13139	53.844	0.3584	78.8	-0.98624	116.22	1.33854	53.797	-1.18583	78.838	0.12291	146.193	0.6071	78.827	-0.17749
79.014	0.39712	56.004	0.13101	54.011	0.35869	78.966	-0.98675	116.053	1.3384	53.964	-1.18575	79.004	0.12285	146.027	0.60651	78.994	-0.17737
79.18	0.39747	55.837	0.13063	54.178	0.35897	79.133	-0.98709	115.886	1.33832	54.13	-1.18566	79.171	0.12285	145.86	0.60592	79.161	-0.17718
79.347	0.39782	55.671	0.13025	54.344	0.35926	79.3	-0.98739	115.719	1.33829	54.297	-1.18544	79.338	0.12286	145.693	0.60528	79.327	-0.17695
79.514	0.39821	55.504	0.12988	54.511	0.35954	79.466	-0.98772	115.553	1.33822	54.464	-1.18523	79.504	0.12303	145.527	0.60469	79.494	-0.17674
79.68	0.39868	55.337	0.12951	54.678	0.35977	79.633	-0.988	115.386	1.33805	54.63	-1.1851	79.671	0.12313	145.36	0.60411	79.661	-0.17656
79.847	0.39914	55.171	0.12911	54.845	0.35996	79.799	-0.98838	115.219	1.33785	54.797	-1.18504	79.838	0.12323	145.193	0.60354	79.827	-0.17638
80.014	0.39956	55.004	0.12873	55.011	0.36016	79.966	-0.98874	115.053	1.33762	54.964	-1.18493	80.004	0.12336	145.026	0.60302	79.994	-0.17619
80.181	0.39995	54.837	0.12836	55.178	0.36036	80.133	-0.98906	114.886	1.33734	55.13	-1.18487	80.171	0.12352	144.86	0.6025	80.161	-0.17597
80.347	0.40042	54.671	0.12804	55.345	0.36054	80.299	-0.98952	114.719	1.33702	55.297	-1.18484	80.338	0.12365	144.693	0.60198	80.327	-0.17573
80.514	0.40089	54.504	0.12772	55.511	0.36076	80.466	-0.98982	114.553	1.33667	55.464	-1.18482	80.504	0.12379	144.526	0.60148	80.494	-0.17545
80.681	0.40135	54.337	0.12742	55.678	0.36098	80.633	-0.99004	114.386	1.33631	55.63	-1.18499	80.671	0.12394	144.36	0.601	80.661	-0.17518
80.847	0.40182	54.171	0.12706	55.845	0.36131	80.799	-0.99024	114.219	1.33604	55.797	-1.18501	80.838	0.12408	144.193	0.60049	80.827	-0.17497
81.014	0.40217	54.004	0.12667	56.011	0.36169	80.966	-0.9902	114.052	1.33582	55.963	-1.18491	81.004	0.12413	144.026	0.59996	80.994	-0.17478
81.181	0.4025	53.837	0.12631	56.178	0.36206	81.132	-0.99025	113.886	1.33564	56.13	-1.1848	81.171	0.12411	143.86	0.59947	81.161	-0.17453
81.347	0.40285	53.671	0.12593	56.345	0.36239	81.299	-0.99026	113.719	1.33561	56.297	-1.18467	81.338	0.12404	143.693	0.59901	81.327	-0.17426
81.514	0.40322	53.504	0.12553	56.511	0.3628	81.466	-0.99027	113.552	1.33547	56.463	-1.18456	81.504	0.12381	143.526	0.59846	81.494	-0.17413
81.681	0.40347	53.337	0.12508	56.678	0.36309	81.632	-0.99028	113.386	1.33528	56.63	-1.18444	81.671	0.1237	143.359	0.59788	81.661	-0.17398
81.847	0.40377	53.171	0.1246	56.845	0.36341	81.799	-0.99024	113.219	1.33506	56.797	-1.1843	81.838	0.12358	143.193	0.59729	81.827	-0.17383
82.014	0.40399	53.004	0.12416	57.011	0.36377	81.966	-0.99017	113.052	1.33474	56.963	-1.18425	82.004	0.12343	143.026	0.59669	81.994	-0.1737
82.181	0.40419	52.837	0.12373	57.178	0.3641	82.132	-0.99007	112.885	1.33441	57.13	-1.1842	82.171	0.1232	142.859	0.59601	82.161	-0.17355
82.348	0.4044	52.67	0.12329	57.345	0.36447	82.299	-0.98994	112.719	1.33407	57.297	-1.18417	82.338	0.1229	142.693	0.59536	82.327	-0.17342
82.514	0.40464	52.504	0.12289	57.511	0.36487	82.466	-0.98986	112.552	1.33371	57.463	-1.18419	82.504	0.1226	142.526	0.59471	82.494	-0.17327
82.681	0.40486	52.337	0.12251	57.678	0.36527	82.632	-0.98989	112.385	1.33316	57.63	-1.18442	82.671	0.12238	142.359	0.59407	82.661	-0.17313
82.848	0.40511	52.17	0.12208	57.845	0.36568	82.799	-0.98998	112.219	1.33274	57.796	-1.18462	82.838	0.12202	142.193	0.59341	82.827	-0.17292
83.014	0.40546	52.004	0.12157	58.012	0.366	82.966	-0.99	112.052	1.33237	57.963	-1.18488	83.004	0.12171	142.026	0.59274	82.994	-0.17266
83.181	0.40576	51.837	0.12103	58.178	0.36629	83.132	-0.99007	111.885	1.33202	58.13	-1.18515	83.171	0.1214	141.859	0.59207	83.161	-0.17239
83.348	0.40599	51.67	0.1205	58.345	0.36657	83.299	-0.99022	111.718	1.33164	58.296	-1.18537	83.338	0.12107	141.692	0.59144	83.327	-0.17209
83.514	0.40622	51.504	0.11996	58.512	0.36658	83.465	-0.9905	111.552	1.33122	58.463	-1.18549	83.504	0.12078	141.526	0.59078	83.494	-0.17178
83.681	0.40659	51.337	0.11943	58.678	0.36671	83.632	-0.99088	111.385	1.33081	58.63	-1.18555	83.671	0.1205	141.359	0.59017	83.661	-0.17136
83.848	0.40692	51.17	0.1189	58.845	0.36686	83.799	-0.99118	111.218	1.33041	58.796	-1.18559	83.838	0.12026	141.192	0.58956	83.827	-0.17103
84.014	0.40725	51.004	0.1183	59.012	0.367	83.965	-0.99141	111.052	1.33015	58.963	-1.1854	84.004	0.12007	141.026	0.58895	83.994	-0.1707
84.181	0.40758	50.837	0.11778	59.178	0.36713	84.132	-0.99168	110.885	1.32987	59.13	-1.18542	84.171	0.12003	140.859	0.58831	84.161	-0.17034
84.348	0.40791	50.67	0.11731	59.345	0.36736	84.299	-0.99152	110.718	1.32957	59.296	-1.18548	84.338	0.12004	140.692	0.58768	84.327	-0.17005
84.514	0.40825	50.504	0.11685	59.512	0.36764	84.465	-0.99146	110.551	1.32927	59.463	-1.18549	84.504	0.12011	140.525	0.58711	84.494	-0.16975
84.681	0.40859	50.337	0.11646	59.678	0.36792	84.632	-0.99147	110.385	1.32896	59.629	-1.18567	84.671	0.12022	140.359	0.58658	84.661	-0.16948
84.848	0.40899	50.17	0.11605	59.845	0.36825	84.799	-0.99147	110.218	1.32864	59.796	-1.18577	84.838	0.12051	140.192	0.58602	84.827	-0.1692
85.015	0.40945	50.004	0.11568	60.012	0.36858	84.965	-0.9912	110.051	1.32834	59.963	-1.1858	85.004	0.12068	140.025	0.58544	84.994	-0.16895
85.181	0.40986	49.837	0.11537	60.178	0.36891	85.132	-0.99102	109.885	1.32806	60.129	-1.18583	85.171	0.1208	139.859	0.58482	85.161	-0.16869
85.348	0.41026	49.67	0.11512	60.345	0.36925	85.299	-0.99084	109.718	1.32767	60.296	-1.18584	85.338	0.12085	139.692	0.58419	85.327	-0.16835
85.515	0.41062	49.503	0.11483	60.512	0.36957	85.465	-0.99063	109.551	1.32732	60.463	-1.18588	85.504	0.12086	139.525	0.58362	85.494	-0.16796
85.681	0.41094	49.337	0.11456	60.678	0.36993	85.632	-0.9905	109.385	1.32696	60.629	-1.1859	85.671	0.12088	139.358	0.58305	85.661	-0.16761
85.848	0.41122	49.17	0.11426	60.845	0.37026	85.798	-0.99043	109.218	1.32666	60.796	-1.18584	85.838	0.12088	139.192	0.58245	85.827	-0.1673
86.015	0.41153	49.003	0.11392	61.012	0.37062	85.965	-0.99042	109.051	1.32652	60.963	-1.18573	86.004	0.12087	139.025	0.5818	85.994	-0.16701
86.181	0.41178	48.837	0.1135	61.179	0.37097	86.132	-0.99047	108.884	1.32634	61.129	-1.18563	86.171	0.12078	138.858	0.58118	86.161	-0.16673
86.348	0.41193	48.67	0.11305	61.345	0.3713	86.298	-0.99066	108.718	1.32612	61.296	-1.18555	86.338	0.12067	138.692	0.58052	86.327	-0.16636
86.515	0.4104	48.503	0.11262	61.512	0.37161	86.465	-0.99076	108.551	1.32587	61.462	-1.18552	86.504	0.12056	138.525	0.57984	86.494	-0.16602
86.681	0.40764	48.337	0.11214	61.679	0.37192	86.632	-0.99087	108.384	1.32564	61.629	-1.18542	86.671	0.12048	138.358	0.57914	86.661	-0.16572
86.848	0.40517	48.17	0.11167	61.845	0.37223	86.798	-0.991	108.218	1.32535	61.796	-1.18537	86.838	0.1204	138.192	0.57845	86.827	-0.16544
87.014	0.4052	48.003	0.11122	62.012	0.3724	86.965	-0.99113	108.051	1.32507	61.962	-1.1854	87.004	0.12042	138.025	0.57771	86.994	-0.16515
87.181	0.40723	47.837	0.11083	62.179	0.37265	87.132	-0.99131	107.884	1.32479	62.129	-1.18541	87.171	0.12045	137.858	0.57703	87.161	-0.16489
87.348	0.4088	47.67	0.11049	62.345	0.37288	87.298	-0.99149	107.717	1.32447	62.296	-1.18535	87.338	0.12045	137.691	0.5764	87.327	-0.16467
87.515	0.41004	47.503	0.11009	62.512	0.37308	87.465	-0.99164	107.551	1.32418	62.462	-1.18529	87.504	0.12051	137.525	0.5758	87.494	-0.16446
87.681	0.41118	47.337	0.10966	62.679	0.37321	87.631	-0.99178	107.384	1.3239	62.629	-1.18526	87.671	0.12052	137.358	0.5753	87.661	-0.16433
87.848	0.41216	47.17	0.10925	62.845	0.37344	87.798	-0.99193	107.217	1.32368	62.796	-1.18526	87.838	0.12041	137.191	0.57472	87.827	-0.16418
88.015	0.41314	47.003	0.10881	63.012	0.37366	87.965	-0.99211	107.051	1.32349	62.962	-1.18517	88.004	0.12022	137.025	0.57411	87.994	-0.16401
88.182	0.41402	46.837	0.10845	63.179	0.37386	88.131	-0.99233	106.884	1.32327	63.129	-1.18518	88.171	0.12003	136.858	0.5735	88.161	-0.16379
88.348	0.41484	46.67	0.10808	63.345	0.37417	88.298	-0.99263	106.717	1.32309	63.296	-1.18513	88.338	0.11994	136.691	0.57296	88.327	-0.16342
88.515	0.41538	46.503	0.10767	63.512	0.37442	88.465	-0.99302	106.551	1.32292	63.462	-1.18505	88.504	0.11987	136.524	0.57243	88.494	-0.163
88.682	0.41601	46.337	0.10733	63.679	0.37465	88.631	-0.99341	106.384	1.32273	63.629	-1.18509	88.671	0.11983	136.358	0.57193	88.661	-0.16261
88.848	0.41661	46.17	0.10696	63.845	0.37489	88.798	-0.99387	106.217	1.32253	63.795	-1.18505	88.838	0.11994	136.191	0.57142	88.827	-0.16222
89.015	0.41721	46.003	0.10652	64.012	0.37514	88.965	-0.9945	106.05	1.32235	63.962	-1.18498	89.004	0.11993	136.024	0.57101	88.994	-0.16165
89.182	0.41769	45.836	0.10601	64.179	0.37542	89.131	-0.99484	105.884	1.32219	64.129	-1.18492	89.171	0.11989	135.858	0.57054	89.161	-0.16126
89.348	0.41811	45.67	0.10549	64.346	0.37566	89.298	-0.99521	105.717	1.32211	64.295	-1.18486	89.338	0.11987	135.691	0.57001	89.328	-0.16094
89.515	0.41852	45.503	0.10509	64.512	0.37589	89.464	-0.99597	105.55	1.32194	64.462	-1.18477	89.504	0.11991	135.524	0.56944	89.494	-0.1606
89.682	0.41891	45.336	0.10467	64.679	0.37611	89.631	-0.99536	105.384	1.32176	64.629	-1.18467	89.671	0.11995	135.358	0.56882	89.661	-0.16035
89.849	0.41932	45.17	0.10418	64.846	0.37627	89.798	-0.99459	105.217	1.32157	64.795	-1.1846	89.838	0.11994	135.191	0.56822	89.828	-0.16007
90.015	0.4195	45.003	0.10369	65.012	0.37643	89.964	-0.99395	105.05	1.32133	64.962	-1.18463	90.004	0.11995	135.024	0.56762	89.994	-0.15978
90.182	0.41983	44.836	0.10326	65.179	0.37665	90.131	-0.99311	104.883	1.3211	65.129	-1.1846	90.171	0.11998	134.857	0.567	90.161	-0.15947
90.349	0.42016	44.67	0.1028	65.346	0.37694	90.298	-0.9933	104.717	1.3209	65.295	-1.18459	90.338	0.12006	134.691	0.56638	90.328	-0.15914
90.515	0.42044	44.503	0.10236	65.512	0.37722	90.464	-0.99312	104.55	1.3207	65.462	-1.18457	90.504	0.12004	134.524	0.56578	90.494	-0.15885
90.682	0.42076	44.336	0.10195	65.679	0.37747	90.631	-0.99287	104.383	1.32051	65.628	-1.18456	90.671	0.12002	134.357	0.5652	90.661	-0.15853
90.849	0.42111	44.17	0.10145	65.846	0.3777	90.798	-0.99264	104.217	1.32033	65.795	-1.18453	90.838	0.12003	134.191	0.56463	90.828	-0.15814
91.015	0.42149	44.003	0.10102	66.012	0.37793	90.964	-0.99265	104.05	1.32009	65.962	-1.18446	91.004	0.12003	134.024	0.56413	90.994	-0.15784
91.182	0.42188	43.836	0.10058	66.179	0.37811	91.131	-0.9926	103.883	1.31981	66.128	-1.18437	91.171	0.12008	133.857	0.56361	91.161	-0.15751
91.349	0.42228	43.67	0.10014	66.346	0.3783	91.298	-0.99255	103.717	1.31956	66.295	-1.18416	91.338	0.12012	133.691	0.56308	91.328	-0.15725
91.515	0.42259	43.503	0.09974	66.512	0.37846	91.464	-0.99252	103.55	1.3193	66.462	-1.18408	91.504	0.12014	133.524	0.56255	91.494	-0.15706
91.682	0.42286	43.336	0.09931	66.679	0.3786	91.631	-0.9925	103.383	1.31905	66.628	-1.18406	91.671	0.12019	133.357	0.56198	91.661	-0.15697
91.849	0.42318	43.17	0.09881	66.846	0.37865	91.798	-0.99245	103.216	1.31882	66.795	-1.18407	91.838	0.12025	133.19	0.56141	91.828	-0.15683
92.015	0.42349	43.003	0.0983	67.012	0.37879	91.964	-0.9924	103.05	1.31854	66.962	-1.18413	92.004	0.12035	133.024	0.56083	91.994	-0.15666
92.182	0.42386	42.836	0.09776	67.179	0.37889	92.131	-0.99238	102.883	1.31829	67.128	-1.1842	92.171	0.12044	132.857	0.56025	92.161	-0.15648
92.349	0.42423	42.67	0.09731	67.346	0.37899	92.297	-0.99239	102.716	1.31799	67.295	-1.18428	92.338	0.12051	132.69	0.55964	92.328	-0.1564
92.516	0.42456	42.503	0.09685	67.512	0.37921	92.464	-0.99241	102.55	1.31768	67.461	-1.18432	92.504	0.12063	132.524	0.55906	92.494	-0.1562
92.682	0.42499	42.336	0.09636	67.679	0.37939	92.631	-0.99243	102.383	1.31738	67.628	-1.18439	92.671	0.12074	132.357	0.55856	92.661	-0.15594
92.849	0.42539	42.169	0.09584	67.846	0.37959	92.797	-0.99238	102.216	1.31703	67.795	-1.18436	92.838	0.1208	132.19	0.55807	92.828	-0.15566
93.016	0.42575	42.003	0.09543	68.013	0.37979	92.964	-0.99245	102.049	1.31673	67.961	-1.1843	93.004	0.1209	132.024	0.55758	92.994	-0.1553
93.182	0.42608	41.836	0.09512	68.179	0.38001	93.131	-0.99244	101.883	1.31647	68.128	-1.18425	93.171	0.12104	131.857	0.55715	93.161	-0.15495
93.349	0.42639	41.669	0.09482	68.346	0.38021	93.297	-0.9924	101.716	1.31619	68.295	-1.18423	93.338	0.12122	131.69	0.55667	93.328	-0.15461
93.516	0.42674	41.503	0.09449	68.513	0.38045	93.464	-0.99239	101.549	1.31592	68.461	-1.18431	93.504	0.1214	131.523	0.55622	93.494	-0.15432
93.682	0.42714	41.336	0.09412	68.679	0.38072	93.631	-0.99224	101.383	1.31567	68.628	-1.18438	93.671	0.12153	131.357	0.55574	93.661	-0.15409
93.849	0.42753	41.169	0.0937	68.846	0.38086	93.797	-0.99204	101.216	1.31545	68.795	-1.18439	93.838	0.12163	131.19	0.5552	93.828	-0.15385
94.016	0.42791	41.003	0.09327	69.013	0.38097	93.964	-0.99185	101.049	1.31532	68.961	-1.18465	94.004	0.12163	131.023	0.55465	93.994	-0.15364
94.182	0.4283	40.836	0.09278	69.179	0.38105	94.131	-0.9917	100.882	1.31514	69.128	-1.18476	94.171	0.1216	130.857	0.55405	94.161	-0.15347
94.349	0.4287	40.669	0.0923	69.346	0.38109	94.297	-0.99157	100.716	1.31494	69.294	-1.18478	94.338	0.12137	130.69	0.55342	94.328	-0.1533
94.516	0.42909	40.503	0.09174	69.513	0.38114	94.464	-0.99156	100.549	1.31474	69.461	-1.18476	94.504	0.12127	130.523	0.55271	94.494	-0.15317
94.683	0.42942	40.336	0.09117	69.679	0.38122	94.63	-0.9916	100.382	1.31443	69.628	-1.18462	94.671	0.12122	130.356	0.55207	94.661	-0.153
94.849	0.42972	40.169	0.09066	69.846	0.38125	94.797	-0.9917	100.216	1.31414	69.794	-1.18459	94.838	0.12117	130.19	0.55142	94.828	-0.15281
95.016	0.43002	40.003	0.0901	70.013	0.38128	94.964	-0.9921	100.049	1.31387	69.961	-1.18458	95.004	0.12104	130.023	0.55076	94.994	-0.15261
95.183	0.43038	39.836	0.08957	70.179	0.38127	95.13	-0.99234	99.882	1.31359	70.128	-1.18455	95.171	0.12092	129.856	0.55014	95.161	-0.1524
95.349	0.43076	39.669	0.0891	70.346	0.38128	95.297	-0.9926	99.716	1.31324	70.294	-1.18445	95.338	0.12083	129.69	0.54951	95.328	-0.15223
95.516	0.43111	39.503	0.08873	70.513	0.38119	95.464	-0.99293	99.549	1.31297	70.461	-1.18433	95.504	0.12078	129.523	0.54889	95.494	-0.15203
95.683	0.43149	39.336	0.08827	70.679	0.38091	95.63	-0.99331	99.382	1.31274	70.628	-1.18419	95.671	0.12075	129.356	0.54826	95.661	-0.15181
95.849	0.43188	39.169	0.08781	70.846	0.37763	95.797	-0.99368	99.215	1.31254	70.794	-1.18401	95.838	0.12078	129.19	0.54768	95.828	-0.1516
96.016	0.43227	39.003	0.08736	71.011	0.33658	95.964	-0.99411	99.049	1.31235	70.961	-1.18382	96.004	0.12086	129.023	0.54707	95.994	-0.15135
96.183	0.43274	38.836	0.08694	71.171	0.1257	96.13	-0.99457	98.882	1.31215	71.128	-1.18372	96.171	0.12095	128.856	0.54649	96.161	-0.15109
96.349	0.43312	38.669	0.08655	71.323	-0.29456	96.297	-0.99497	98.715	1.31194	71.294	-1.18367	96.338	0.12107	128.689	0.54597	96.328	-0.15082
96.516	0.43351	38.502	0.08616	71.483	-0.52088	96.463	-0.9953	98.549	1.31171	71.461	-1.18362	96.505	0.12135	128.523	0.54549	96.494	-0.15048
96.683	0.43389	38.336	0.08583	71.651	-0.45667	96.63	-0.99566	98.382	1.31151	71.627	-1.18366	96.671	0.12152	128.356	0.54506	96.661	-0.15015
96.849	0.43428	38.169	0.08569	71.824	-0.28731	96.797	-0.99603	98.215	1.3113	71.794	-1.18363	96.838	0.12167	128.189	0.54465	96.828	-0.14981
97.016	0.43463	38.002	0.08553	71.997	-0.10391	96.963	-0.99627	98.048	1.31106	71.961	-1.18356	97.005	0.12179	128.023	0.54424	96.994	-0.14948
97.183	0.435	37.836	0.08522	72.168	0.0505	97.13	-0.99659	97.882	1.31087	72.127	-1.18348	97.171	0.12175	127.856	0.54398	97.161	-0.14928
97.35	0.43538	37.669	0.08484	72.339	0.16608	97.297	-0.9969	97.715	1.31073	72.294	-1.18317	97.338	0.12169	127.689	0.54362	97.328	-0.14908
97.516	0.43575	37.502	0.08461	72.508	0.24381	97.463	-0.9972	97.548	1.31055	72.461	-1.18293	97.505	0.12167	127.523	0.54321	97.494	-0.14883
97.683	0.43605	37.336	0.08433	72.677	0.3008	97.63	-0.99768	97.382	1.31032	72.627	-1.18269	97.671	0.12165	127.356	0.5428	97.661	-0.14853
97.85	0.43635	37.169	0.08408	72.844	0.32798	97.796	-0.99981	97.215	1.3101	72.794	-1.1824	97.838	0.12138	127.189	0.5423	97.828	-0.14832
98.016	0.43669	37.002	0.0838	73.012	0.34891	97.963	-1.00405	97.048	1.30991	72.961	-1.18213	98.005	0.12117	127.022	0.5418	97.994	-0.14802
98.183	0.43703	36.836	0.08347	73.179	0.36391	98.129	-1.00629	96.882	1.30971	73.127	-1.18194	98.171	0.12105	126.856	0.54128	98.161	-0.14772
98.35	0.43736	36.669	0.08312	73.346	0.37703	98.296	-1.00342	96.715	1.30947	73.294	-1.18178	98.338	0.12097	126.689	0.54074	98.328	-0.14742
98.516	0.4377	36.502	0.08273	73.513	0.38264	98.463	-1.00169	96.548	1.30919	73.461	-1.18163	98.505	0.12085	126.522	0.54003	98.494	-0.14703
98.683	0.43808	36.336	0.08231	73.68	0.38738	98.63	-1.00046	96.381	1.3089	73.627	-1.18181	98.671	0.12076	126.356	0.53937	98.661	-0.14668
98.85	0.43848	36.169	0.08184	73.847	0.39152	98.796	-0.99943	96.215	1.30861	73.794	-1.18196	98.838	0.12073	126.189	0.53877	98.828	-0.14634
99.016	0.43887	36.002	0.08133	74.013	0.39444	98.963	-0.99843	96.048	1.30836	73.96	-1.18213	99.005	0.12069	126.022	0.53822	98.995	-0.146
99.183	0.4393	35.836	0.0808	74.18	0.39616	99.13	-0.99749	95.881	1.30816	74.127	-1.18224	99.171	0.12073	125.856	0.53774	99.161	-0.1458
99.35	0.43979	35.669	0.08032	74.347	0.39807	99.296	-0.99661	95.715	1.30785	74.294	-1.1823	99.338	0.12078	125.689	0.53727	99.328	-0.14555
99.517	0.44029	35.502	0.07974	74.514	0.39959	99.463	-0.99573	95.548	1.3076	74.46	-1.18233	99.505	0.12081	125.522	0.53681	99.495	-0.14522
99.683	0.44076	35.336	0.07922	74.68	0.40109	99.63	-0.9951	95.381	1.30731	74.627	-1.18234	99.671	0.12081	125.355	0.53639	99.661	-0.14495
99.85	0.44121	35.169	0.07868	74.847	0.40206	99.796	-0.99435	95.214	1.30697	74.794	-1.18226	99.838	0.12081	125.189	0.53606	99.828	-0.14468
100.017	0.44165	35.002	0.07816	75.014	0.40314	99.963	-0.99359	95.048	1.3066	74.96	-1.18193	100.005	0.12078	125.022	0.53568	99.995	-0.14435
100.183	0.44203	34.836	0.07765	75.18	0.40414	100.13	-0.99283	94.881	1.30623	75.127	-1.18174	100.171	0.12073	124.855	0.53532	100.161	-0.14398
100.35	0.44235	34.669	0.07725	75.347	0.40501	100.296	-0.9919	94.714	1.30582	75.294	-1.18164	100.338	0.12072	124.689	0.53496	100.328	-0.14368
100.517	0.44265	34.502	0.07683	75.514	0.40546	100.463	-0.99296	94.548	1.30538	75.46	-1.18155	100.505	0.12062	124.522	0.5345	100.495	-0.14341
100.683	0.44294	34.335	0.0764	75.681	0.40599	100.628	-1.02509	94.381	1.30499	75.627	-1.18144	100.671	0.12058	124.355	0.5341	100.661	-0.14317
100.85	0.4431	34.169	0.07601	75.847	0.40646	100.792	-1.11202	94.214	1.3047	75.793	-1.18131	100.838	0.12052	124.189	0.53372	100.828	-0.14295
101.017	0.4433	34.002	0.07565	76.014	0.40691	100.958	-1.12868	94.047	1.30444	75.96	-1.1812	101.005	0.12044	124.022	0.53335	100.995	-0.1427
101.183	0.44358	33.835	0.07523	76.181	0.40714	101.125	-1.11298	93.881	1.30421	76.127	-1.18107	101.171	0.12045	123.855	0.53309	101.161	-0.14244
101.35	0.44383	33.669	0.07483	76.347	0.40749	101.292	-1.09425	93.714	1.30411	76.293	-1.181	101.338	0.1205	123.689	0.53278	101.328	-0.14226
101.517	0.44417	33.502	0.07439	76.514	0.4078	101.46	-1.07831	93.547	1.30392	76.46	-1.181	101.505	0.12055	123.522	0.53241	101.495	-0.14198
101.684	0.44449	33.335	0.07388	76.681	0.40817	101.626	-1.07369	93.381	1.30368	76.627	-1.181	101.671	0.12059	123.355	0.53201	101.661	-0.1417
101.85	0.44485	33.169	0.07346	76.847	0.40853	101.793	-1.07081	93.214	1.30347	76.793	-1.18095	101.838	0.12063	123.188	0.53165	101.828	-0.14145
102.017	0.44522	33.002	0.07305	77.014	0.4089	101.96	-1.07008	93.047	1.30323	76.96	-1.18092	102.005	0.12066	123.022	0.53126	101.995	-0.1411
102.184	0.44565	32.835	0.07265	77.181	0.40923	102.126	-1.07084	92.881	1.30304	77.127	-1.18083	102.171	0.12072	122.855	0.53082	102.161	-0.14078
102.35	0.44606	32.669	0.07234	77.347	0.40959	102.293	-1.07285	92.714	1.30289	77.293	-1.18072	102.338	0.12079	122.688	0.53037	102.328	-0.14047
102.517	0.4465	32.502	0.07198	77.514	0.40995	102.46	-1.07495	92.547	1.30275	77.46	-1.18061	102.505	0.12081	122.522	0.52979	102.495	-0.14022
102.684	0.44693	32.335	0.07161	77.681	0.41026	102.626	-1.07692	92.38	1.30261	77.627	-1.18039	102.671	0.12085	122.355	0.52923	102.661	-0.14002
102.85	0.44734	32.169	0.07127	77.847	0.41056	102.793	-1.07878	92.214	1.30243	77.793	-1.18028	102.838	0.12085	122.188	0.52865	102.828	-0.13981
103.017	0.44773	32.002	0.07091	78.014	0.41086	102.959	-1.08072	92.047	1.3023	77.96	-1.18016	103.005	0.12086	122.022	0.52803	102.995	-0.1396
103.184	0.44813	31.835	0.07045	78.181	0.4112	103.126	-1.08258	91.88	1.30221	78.126	-1.18004	103.171	0.12076	121.855	0.5274	103.161	-0.13939
103.35	0.4485	31.669	0.06993	78.348	0.41154	103.292	-1.08435	91.714	1.30202	78.293	-1.1801	103.338	0.12069	121.688	0.52665	103.328	-0.13927
103.517	0.44878	31.502	0.06938	78.514	0.41181	103.459	-1.08604	91.547	1.30185	78.46	-1.18013	103.505	0.12063	121.521	0.52602	103.495	-0.13913
103.684	0.44913	31.335	0.06884	78.681	0.41205	103.626	-1.08742	91.38	1.30163	78.626	-1.18009	103.671	0.12055	121.355	0.52543	103.661	-0.13902
103.851	0.4495	31.169	0.06847	78.848	0.41231	103.792	-1.08873	91.213	1.30138	78.793	-1.18	103.838	0.12038	121.188	0.52485	103.828	-0.13895
104.017	0.44989	31.002	0.06813	79.014	0.41252	103.959	-1.08994	91.047	1.30114	78.96	-1.17992	104.005	0.12035	121.021	0.52432	103.995	-0.13896
104.184	0.45022	30.835	0.0678	79.181	0.41276	104.125	-1.0911	90.88	1.30089	79.126	-1.17976	104.171	0.12034	120.855	0.52382	104.161	-0.13894
104.351	0.45054	30.669	0.06755	79.348	0.41301	104.292	-1.09179	90.713	1.30063	79.293	-1.17961	104.338	0.12028	120.688	0.52331	104.328	-0.13888
104.517	0.45088	30.502	0.06719	79.514	0.41325	104.459	-1.09269	90.547	1.30041	79.46	-1.17946	104.505	0.12033	120.521	0.52277	104.495	-0.13883
104.684	0.45119	30.335	0.06684	79.681	0.41349	104.625	-1.09351	90.38	1.30026	79.626	-1.17921	104.671	0.12028	120.355	0.52222	104.661	-0.13877
104.851	0.4514	30.168	0.06651	79.848	0.41375	104.792	-1.09426	90.213	1.30013	79.793	-1.17912	104.838	0.12019	120.188	0.52164	104.828	-0.13864
105.017	0.45166	30.002	0.06606	80.014	0.41407	104.958	-1.09484	90.047	1.29994	79.96	-1.17909	105.005	0.1201	120.021	0.52102	104.995	-0.13847
105.184	0.45193	29.835	0.06567	80.181	0.41441	105.125	-1.09547	89.88	1.29972	80.126	-1.17906	105.171	0.11982	119.854	0.52042	105.161	-0.13829
105.351	0.4522	29.668	0.06531	80.348	0.41473	105.292	-1.09608	89.713	1.29963	80.293	-1.17916	105.338	0.11947	119.688	0.51969	105.328	-0.13807
105.517	0.45241	29.502	0.065	80.514	0.41502	105.458	-1.0967	89.546	1.29949	80.459	-1.17911	105.505	0.11913	119.521	0.51902	105.495	-0.13761
105.684	0.45267	29.335	0.06465	80.681	0.41532	105.625	-1.09725	89.38	1.29937	80.626	-1.17899	105.671	0.11882	119.354	0.51835	105.661	-0.1372
105.851	0.45298	29.168	0.06433	80.848	0.41565	105.792	-1.09786	89.213	1.29927	80.793	-1.17882	105.838	0.11838	119.188	0.51767	105.828	-0.13682
106.017	0.4533	29.002	0.06393	81.015	0.41594	105.958	-1.09854	89.046	1.29921	80.959	-1.17849	106.005	0.11804	119.021	0.51702	105.995	-0.13649
106.184	0.45355	28.835	0.06352	81.181	0.41632	106.125	-1.09925	88.88	1.29907	81.126	-1.17828	106.171	0.11773	118.854	0.51636	106.161	-0.13617
106.351	0.45383	28.668	0.06312	81.348	0.41664	106.291	-1.10013	88.713	1.29885	81.293	-1.17813	106.338	0.11746	118.687	0.51569	106.328	-0.13589
106.518	0.45412	28.502	0.06254	81.515	0.41692	106.458	-1.10101	88.546	1.29862	81.459	-1.17795	106.505	0.11716	118.521	0.51502	106.495	-0.13564
106.684	0.45444	28.335	0.06203	81.681	0.41732	106.625	-1.10196	88.38	1.29838	81.626	-1.17778	106.671	0.11699	118.354	0.51438	106.661	-0.13539
106.851	0.45473	28.168	0.06161	81.848	0.41762	106.791	-1.10298	88.213	1.29808	81.793	-1.17771	106.838	0.1168	118.187	0.51378	106.828	-0.13531
107.018	0.45504	28.002	0.06118	82.015	0.41792	106.958	-1.10436	88.046	1.29782	81.959	-1.17761	107.005	0.1167	118.021	0.51318	106.995	-0.13506
107.184	0.45532	27.835	0.06075	82.181	0.41822	107.124	-1.10565	87.879	1.29759	82.126	-1.17748	107.171	0.11661	117.854	0.51256	107.161	-0.13475
107.351	0.45557	27.668	0.06032	82.348	0.41852	107.291	-1.10696	87.713	1.29737	82.292	-1.1774	107.338	0.11663	117.687	0.51205	107.328	-0.13442
107.518	0.45578	27.502	0.05994	82.515	0.41871	107.458	-1.10834	87.546	1.29716	82.459	-1.17719	107.505	0.11662	117.521	0.51154	107.495	-0.13402
107.684	0.45599	27.335	0.05964	82.681	0.41893	107.624	-1.11012	87.379	1.29689	82.626	-1.17695	107.671	0.11659	117.354	0.51109	107.661	-0.1337
107.851	0.45622	27.168	0.05937	82.848	0.41916	107.791	-1.11179	87.213	1.29662	82.792	-1.17677	107.838	0.11662	117.187	0.51069	107.828	-0.1334
108.018	0.45647	27.002	0.05913	83.015	0.4194	107.957	-1.1135	87.046	1.29654	82.959	-1.17653	108.005	0.11664	117.02	0.51032	107.995	-0.13313
108.184	0.45665	26.835	0.05889	83.181	0.41961	108.124	-1.11525	86.879	1.29642	83.126	-1.17641	108.171	0.11657	116.854	0.50991	108.161	-0.13297
108.351	0.45686	26.668	0.05861	83.348	0.41983	108.29	-1.11737	86.712	1.2963	83.292	-1.17635	108.338	0.1164	116.687	0.50944	108.328	-0.13279
108.518	0.457	26.502	0.05829	83.515	0.42007	108.457	-1.11946	86.546	1.29621	83.459	-1.17633	108.505	0.1162	116.52	0.50897	108.495	-0.13266
108.684	0.45717	26.335	0.05798	83.681	0.42026	108.624	-1.12163	86.379	1.29612	83.626	-1.17638	108.671	0.11578	116.354	0.50851	108.662	-0.13255
108.851	0.45742	26.168	0.05768	83.848	0.42052	108.79	-1.12387	86.212	1.29597	83.792	-1.17625	108.838	0.11542	116.187	0.50799	108.828	-0.13249
109.018	0.4574	26.002	0.05734	84.015	0.42076	108.957	-1.12651	86.046	1.29581	83.959	-1.17607	109.004	0.11501	116.02	0.50748	108.995	-0.13238
109.184	0.44291	25.835	0.05686	84.182	0.42102	109.123	-1.12903	85.879	1.29564	84.126	-1.17586	109.171	0.11457	115.854	0.50702	109.162	-0.13227
109.349	0.4005	25.668	0.05646	84.348	0.42124	109.29	-1.13157	85.712	1.29537	84.292	-1.17547	109.338	0.11392	115.687	0.50658	109.328	-0.13212
109.509	0.23046	25.502	0.05603	84.515	0.42138	109.456	-1.13416	85.546	1.29512	84.459	-1.17521	109.504	0.11333	115.52	0.50615	109.495	-0.13184
109.671	0.11272	25.335	0.05559	84.682	0.42153	109.623	-1.137	85.379	1.29485	84.626	-1.17502	109.671	0.11278	115.353	0.50568	109.662	-0.1316
109.837	0.0978	25.168	0.05507	84.848	0.42172	109.789	-1.13979	85.212	1.29457	84.792	-1.17483	109.838	0.11223	115.187	0.50518	109.828	-0.13139
		25.001	0.05464	85.015	0.42191	109.956	-1.14266	85.045	1.29431	84.959	-1.17471	110.004	0.11158	115.02	0.50468	109.995	-0.1312
		24.835	0.05424	85.182	0.42198	110.122	-1.14562	84.879	1.29406	85.125	-1.17456	110.171	0.11092	114.853	0.50412	110.162	-0.13082
		24.668	0.05388	85.348	0.42211	110.289	-1.14885	84.712	1.29384	85.292	-1.1744	110.338	0.11025	114.687	0.50356	110.328	-0.13049
		24.501	0.05363	85.515	0.42231	110.455	-1.15201	84.545	1.29362	85.459	-1.17419	110.504	0.10957	114.52	0.50298	110.495	-0.13017
		24.335	0.05333	85.682	0.42256	110.622	-1.15521	84.379	1.29342	85.625	-1.17399	110.671	0.10892	114.353	0.50238	110.662	-0.12985
		24.168	0.05302	85.848	0.4229	110.788	-1.15851	84.212	1.29324	85.792	-1.17384	110.838	0.10834	114.187	0.50173	110.828	-0.1295
		24.001	0.05272	86.015	0.42319	110.955	-1.16229	84.045	1.29307	85.959	-1.17367	111.004	0.10778	114.02	0.50111	110.995	-0.12917
		23.835	0.05243	86.182	0.42345	111.121	-1.166	83.878	1.29286	86.125	-1.17348	111.171	0.10727	113.853	0.50047	111.162	-0.12885
		23.668	0.05208	86.348	0.4237	111.288	-1.16978	83.712	1.29267	86.292	-1.17339	111.338	0.10677	113.686	0.49985	111.328	-0.12855
		23.501	0.05174	86.515	0.42398	111.454	-1.17364	83.545	1.29249	86.459	-1.17325	111.504	0.10625	113.52	0.4993	111.495	-0.12832
		23.335	0.05136	86.682	0.42423	111.621	-1.17803	83.378	1.29225	86.625	-1.17303	111.671	0.10578	113.353	0.49875	111.662	-0.1281
		23.168	0.05082	86.849	0.42451	111.787	-1.18231	83.212	1.29197	86.792	-1.17278	111.837	0.10536	113.186	0.49823	111.828	-0.12789
		23.001	0.05026	87.015	0.42482	111.954	-1.18668	83.045	1.29178	86.959	-1.17256	112.004	0.10499	113.02	0.49776	111.995	-0.1277
		22.835	0.04972	87.182	0.42519	112.12	-1.19118	82.878	1.29159	87.125	-1.17229	112.171	0.10461	112.853	0.49745	112.162	-0.12754
		22.668	0.0493	87.349	0.42562	112.287	-1.19611	82.712	1.2914	87.292	-1.17205	112.337	0.1042	112.686	0.49712	112.328	-0.12736
		22.501	0.04888	87.515	0.42612	112.453	-1.20096	82.545	1.29128	87.458	-1.17182	112.504	0.10382	112.52	0.49678	112.495	-0.12715
		22.335	0.04854	87.682	0.42668	112.62	-1.20623	82.378	1.29116	87.625	-1.17151	112.671	0.10343	112.353	0.49641	112.662	-0.12694
		22.168	0.0482	87.849	0.42727	112.786	-1.21174	82.211	1.29104	87.792	-1.17125	112.837	0.103	112.186	0.49605	112.828	-0.12675
		22.001	0.04787	88.015	0.42799	112.952	-1.21831	82.045	1.29097	87.958	-1.171	113.004	0.10253	112.02	0.4956	112.995	-0.12658
		21.835	0.04766	88.182	0.42864	113.119	-1.22456	81.878	1.29091	88.125	-1.17074	113.171	0.10195	111.853	0.49515	113.162	-0.12636
		21.668	0.04748	88.349	0.42931	113.285	-1.23097	81.711	1.29087	88.292	-1.17064	113.337	0.10125	111.686	0.49471	113.328	-0.12611
		21.501	0.04737	88.515	0.42998	113.452	-1.23757	81.545	1.2908	88.458	-1.17048	113.504	0.10044	111.519	0.49413	113.495	-0.12589
		21.335	0.04733	88.682	0.4339	113.618	-1.24463	81.378	1.29068	88.625	-1.17033	113.671	0.09962	111.353	0.4936	113.662	-0.12561
		21.168	0.04708	88.85	0.45039	113.784	-1.25189	81.211	1.29051	88.792	-1.17024	113.837	0.09876	111.186	0.49309	113.828	-0.12538
		21.001	0.04685	89.017	0.46814	113.951	-1.2594	81.045	1.29039	88.958	-1.17001	114.004	0.09783	111.019	0.49259	113.995	-0.12518
		20.835	0.04668	89.184	0.46909	114.117	-1.26707	80.878	1.29024	89.125	-1.16977	114.17	0.09658	110.853	0.49212	114.162	-0.12492
		20.668	0.04609	89.35	0.46213	114.283	-1.27573	80.711	1.29011	89.292	-1.16954	114.337	0.09538	110.686	0.49161	114.328	-0.12465
		20.501	0.04556	89.517	0.45664	114.45	-1.28443	80.544	1.29005	89.458	-1.16931	114.504	0.09412	110.519	0.49107	114.495	-0.1244
		20.335	0.04512	89.683	0.45297	114.616	-1.29343	80.378	1.28982	89.625	-1.16907	114.67	0.09281	110.353	0.49052	114.662	-0.12417
		20.168	0.04477	89.85	0.45046	114.782	-1.3027	80.211	1.28965	89.792	-1.16892	114.837	0.09121	110.186	0.48997	114.828	-0.12392
		20.001	0.04444	90.016	0.44927	114.948	-1.313	80.044	1.28949	89.958	-1.16878	115.004	0.08972	110.019	0.48941	114.995	-0.12367
		19.834	0.04408	90.183	0.44835	115.115	-1.32334	79.878	1.2893	90.125	-1.16864	115.17	0.08817	109.852	0.48883	115.162	-0.1234
		19.668	0.04365	90.35	0.44788	115.281	-1.33392	79.711	1.289	90.291	-1.1687	115.337	0.08657	109.686	0.48826	115.328	-0.12308
		19.501	0.04317	90.516	0.44772	115.447	-1.34454	79.544	1.28878	90.458	-1.16861	115.503	0.0847	109.519	0.48762	115.495	-0.12281
		19.334	0.04263	90.683	0.4477	115.613	-1.3564	79.377	1.28862	90.625	-1.16849	115.67	0.08277	109.352	0.48695	115.662	-0.12258
		19.168	0.0422	90.85	0.44761	115.779	-1.36924	79.211	1.28847	90.791	-1.16834	115.837	0.08075	109.186	0.48631	115.828	-0.12235
		19.001	0.04183	91.016	0.44756	115.945	-1.38326	79.044	1.28834	90.958	-1.16812	116.003	0.07864	109.019	0.48569	115.995	-0.12211
		18.834	0.04137	91.183	0.44755	116.111	-1.39778	78.877	1.28817	91.125	-1.16798	116.17	0.07595	108.852	0.48477	116.162	-0.12182
		18.668	0.04087	91.35	0.44788	116.277	-1.41235	78.711	1.28796	91.291	-1.16783	116.336	0.07339	108.685	0.48388	116.328	-0.12153
		18.501	0.04033	91.516	0.44808	116.444	-1.42741	78.544	1.28774	91.458	-1.16761	116.503	0.07042	108.519	0.48306	116.495	-0.1212
		18.334	0.04001	91.683	0.44825	116.609	-1.44382	78.377	1.28752	91.625	-1.16751	116.669	0.06722	108.352	0.48232	116.662	-0.12085
		18.168	0.03966	91.85	0.4484	116.775	-1.461	78.211	1.2873	91.791	-1.16747	116.836	0.06306	108.185	0.48148	116.829	-0.12048
		18.001	0.03928	92.016	0.44867	116.941	-1.48025	78.044	1.2871	91.958	-1.16742	117.002	0.05888	108.019	0.48078	116.995	-0.12004
		17.834	0.03888	92.183	0.4489	117.107	-1.50043	77.877	1.28693	92.124	-1.16738	117.169	0.05437	107.852	0.48012	117.162	-0.11973
		17.668	0.0386	92.35	0.44915	117.273	-1.52178	77.71	1.28671	92.291	-1.16746	117.335	0.04963	107.685	0.47947	117.329	-0.11944
		17.501	0.03831	92.516	0.4494	117.439	-1.54319	77.544	1.28651	92.458	-1.16748	117.502	0.04392	107.519	0.4791	117.495	-0.11916
		17.334	0.03799	92.683	0.44959	117.604	-1.56756	77.377	1.28632	92.624	-1.1674	117.668	0.03832	107.352	0.47864	117.662	-0.11902
		17.168	0.0377	92.85	0.44976	117.77	-1.59364	77.21	1.28616	92.791	-1.16729	117.835	0.03209	107.185	0.47817	117.829	-0.11879
		17.001	0.03746	93.016	0.44991	117.935	-1.62158	77.044	1.28615	92.958	-1.16729	118.001	0.02563	107.018	0.47773	117.995	-0.11855
		16.834	0.03719	93.183	0.45007	118.101	-1.65013	76.877	1.28605	93.124	-1.16729	118.167	0.01692	106.852	0.47728	118.162	-0.11827
		16.668	0.03687	93.35	0.45022	118.266	-1.68018	76.71	1.28586	93.291	-1.16726	118.334	0.0074	106.685	0.47681	118.329	-0.11795
		16.501	0.0365	93.517	0.45041	118.432	-1.71226	76.544	1.28566	93.458	-1.1672	118.5	-0.00324	106.518	0.47631	118.495	-0.11761
		16.334	0.03615	93.683	0.4506	118.597	-1.74703	76.377	1.28551	93.624	-1.1671	118.666	-0.0147	106.352	0.47584	118.662	-0.11726
		16.168	0.03587	93.85	0.45082	118.762	-1.78353	76.21	1.28531	93.791	-1.16696	118.832	-0.02827	106.185	0.47531	118.829	-0.11692
		16.001	0.03556	94.017	0.45117	118.927	-1.82372	76.043	1.28509	93.958	-1.16683	118.998	-0.04319	106.018	0.47482	118.995	-0.11656
		15.834	0.03515	94.183	0.45154	119.092	-1.86761	75.877	1.28486	94.124	-1.16669	119.164	-0.0605	105.852	0.47438	119.162	-0.11625
		15.668	0.03467	94.35	0.45189	119.257	-1.91399	75.71	1.28452	94.291	-1.16647	119.33	-0.07972	105.685	0.47396	119.329	-0.11597
		15.501	0.0342	94.517	0.45221	119.422	-1.96213	75.543	1.28425	94.457	-1.16633	119.496	-0.10316	105.518	0.4735	119.495	-0.11573
		15.334	0.03377	94.683	0.45254	119.586	-2.01418	75.377	1.28399	94.624	-1.16625	119.661	-0.1287	105.352	0.47306	119.662	-0.1155
		15.168	0.03331	94.85	0.45284	119.75	-2.07092	75.21	1.28371	94.791	-1.16624	119.827	-0.15918	105.185	0.47261	119.829	-0.11519
		15.001	0.03287	95.017	0.45311	119.915	-2.13328	75.043	1.28355	94.957	-1.16631	119.992	-0.19271	105.018	0.4722	119.995	-0.11482
		14.834	0.03251	95.183	0.4534	120.078	-2.19937	74.876	1.28331	95.124	-1.16628	120.157	-0.23499	104.851	0.47179	120.162	-0.11444
		14.667	0.03223	95.35	0.45361	120.242	-2.27335	74.71	1.28307	95.291	-1.16624	120.322	-0.2798	104.685	0.47136	120.329	-0.11403
		14.501	0.03196	95.517	0.45391	120.406	-2.35285	74.543	1.28288	95.457	-1.16621	120.486	-0.33383	104.518	0.47093	120.495	-0.11368
		14.334	0.03179	95.683	0.45421	120.569	-2.43948	74.376	1.28273	95.624	-1.1661	120.651	-0.39755	104.351	0.47048	120.662	-0.11337
		14.167	0.03156	95.85	0.4545	120.732	-2.53113	74.21	1.28254	95.791	-1.166	120.814	-0.47907	104.185	0.47001	120.829	-0.11309
		14.001	0.03128	96.017	0.45489	120.894	-2.63701	74.043	1.28233	95.957	-1.16587	120.977	-0.5711	104.018	0.46965	120.995	-0.11288
		13.834	0.03095	96.184	0.45525	121.056	-2.75149	73.876	1.2821	96.124	-1.16577	121.139	-0.67789	103.851	0.46925	121.162	-0.11264
		13.667	0.0306	96.35	0.45557	121.218	-2.87688	73.71	1.28189	96.291	-1.16555	121.301	-0.79544	103.685	0.46885	121.329	-0.1124
		13.501	0.03037	96.517	0.45585	121.379	-3.01046	73.543	1.28164	96.457	-1.16537	121.462	-0.94446	103.518	0.46841	121.495	-0.11211
		13.334	0.0301	96.684	0.45603	121.539	-3.16907	73.376	1.28136	96.624	-1.16519	121.621	-1.11272	103.351	0.46803	121.662	-0.11182
		13.167	0.02973	96.85	0.45618	121.699	-3.34318	73.209	1.28112	96.79	-1.16502	121.78	-1.30666	103.184	0.4676	121.829	-0.11146
		13.001	0.02928	97.017	0.45635	121.857	-3.53694	73.043	1.2808	96.957	-1.16495	121.938	-1.51925	103.018	0.46718	121.995	-0.11107
		12.834	0.02902	97.184	0.45655	122.016	-3.74479	72.876	1.28049	97.124	-1.16491	122.094	-1.78037	102.851	0.46679	122.162	-0.11065
		12.667	0.02863	97.35	0.45664	122.172	-3.9941	72.709	1.28025	97.29	-1.16485	122.249	-2.07009	102.684	0.46627	122.329	-0.11022
		12.501	0.02823	97.517	0.45685	122.327	-4.27018	72.543	1.2801	97.457	-1.16478	122.402	-2.39401	102.518	0.46578	122.496	-0.10976
		12.334	0.02785	97.684	0.45716	122.481	-4.58597	72.376	1.27993	97.624	-1.16482	122.554	-2.75472	102.351	0.46528	122.662	-0.10936
		12.167	0.02749	97.85	0.45749	122.634	-4.93294	72.209	1.27975	97.79	-1.16475	122.705	-3.14101	102.184	0.46474	122.829	-0.109
		12.001	0.02716	98.017	0.45791	122.782	-5.39279	72.042	1.27958	97.957	-1.16465	122.853	-3.58927	102.018	0.46422	122.996	-0.10862
		11.834	0.02681	98.184	0.45827	122.926	-5.9388	71.876	1.27942	98.124	-1.16456	123	-4.06709	101.851	0.46375	123.162	-0.10823
		11.667	0.02641	98.351	0.45866	123.065	-6.62633	71.709	1.27934	98.29	-1.16442	123.146	-4.58204	101.684	0.46323	123.329	-0.10775
		11.501	0.02608	98.517	0.45908	123.199	-7.43513	71.542	1.27918	98.457	-1.16434	123.29	-5.12392	101.518	0.46271	123.496	-0.10727
		11.334	0.02572	98.684	0.45949	123.318	-8.58362	71.376	1.279	98.624	-1.16427	123.431	-5.74442	101.351	0.46231	123.662	-0.10681
		11.167	0.02532	98.851	0.45979	123.429	-9.95874	71.209	1.27881	98.79	-1.16421	123.57	-6.4157	101.184	0.46182	123.829	-0.10631
		11.001	0.02492	99.017	0.46004	123.529	-11.6062	71.042	1.27866	98.957	-1.16424	123.705	-7.17295	101.017	0.46129	123.996	-0.1059
		10.834	0.02429	99.184	0.46029	123.621	-13.4204	70.876	1.27851	99.123	-1.16424	123.837	-8.0147	100.851	0.46075	124.162	-0.10552
		10.667	0.02375	99.351	0.46054	123.705	-15.4461	70.709	1.27832	99.29	-1.16425	123.943	-9.49178	100.684	0.46007	124.329	-0.1052
		10.501	0.0233	99.517	0.46073	123.791	-17.4263	70.542	1.27814	99.457	-1.16427	124.031	-11.4143	100.517	0.45936	124.496	-0.10507
		10.334	0.02287	99.684	0.46103	123.882	-19.2708	70.375	1.27802	99.623	-1.16418	124.107	-13.6113	100.351	0.45864	124.662	-0.10484
		10.167	0.02235	99.851	0.46135	123.979	-20.969	70.209	1.27787	99.79	-1.16409	124.181	-15.844	100.184	0.45798	124.829	-0.10462
		10.001	0.02183	100.017	0.46168	124.106	-21.9447	70.042	1.2777	99.957	-1.16406	124.257	-18.0276	100.017	0.45738	124.996	-0.10441
		9.834	0.02134	100.184	0.46215	124.267	-22.0554	69.875	1.27753	100.123	-1.16404	124.341	-20.0187	99.851	0.4566	125.162	-0.10422
		9.667	0.02092	100.351	0.46257	124.492	-20.6303	69.709	1.27726	100.29	-1.16391	124.45	-21.4261	99.684	0.45591	125.329	-0.10403
		9.501	0.02061	100.517	0.46298	124.765	-18.0047	69.542	1.27701	100.457	-1.16389	124.583	-22.2275	99.517	0.45526	125.496	-0.10381
		9.334	0.02023	100.684	0.46338	125.084	-14.2639	69.375	1.27679	100.623	-1.16396	124.78	-21.4688	99.35	0.45464	125.662	-0.10355
		9.167	0.01991	100.851	0.46367	125.385	-10.9618	69.208	1.27657	100.79	-1.16401	124.998	-20.2108	99.184	0.45407	125.829	-0.10328
		9	0.01966	101.018	0.46392	125.664	-8.22867	69.042	1.27627	100.956	-1.1641	125.232	-18.5828	99.017	0.45351	125.996	-0.10301
		8.834	0.01953	101.184	0.46417	125.924	-5.93122	68.875	1.27599	101.123	-1.16414	125.476	-16.7113	98.85	0.453	126.162	-0.10275
		8.667	0.01931	101.351	0.46442	126.144	-4.62296	68.708	1.27575	101.29	-1.16414	125.731	-14.5651	98.684	0.45249	126.329	-0.1025
		8.5	0.01908	101.518	0.46457	126.351	-3.64752	68.542	1.27552	101.456	-1.16409	125.979	-12.5835	98.517	0.45192	126.496	-0.10217
		8.334	0.01885	101.684	0.46478	126.546	-2.95521	68.375	1.27534	101.623	-1.16397	126.221	-10.7536	98.35	0.45133	126.662	-0.10184
		8.167	0.01861	101.851	0.46503	126.734	-2.41491	68.208	1.27513	101.79	-1.16391	126.463	-8.92808	98.184	0.45077	126.829	-0.1015
		8	0.01837	102.018	0.46532	126.914	-2.10777	68.042	1.27491	101.956	-1.16382	126.718	-6.80689	98.017	0.45021	126.996	-0.10114
		7.834	0.01811	102.184	0.46563	127.09	-1.86907	67.875	1.2747	102.123	-1.16371	126.96	-4.98868	97.85	0.44952	127.162	-0.10068
		7.667	0.01781	102.351	0.46591	127.264	-1.69172	67.708	1.27443	102.29	-1.16365	127.183	-3.62201	97.683	0.44889	127.329	-0.10022
		7.5	0.01749	102.518	0.46623	127.436	-1.54911	67.541	1.27409	102.456	-1.16356	127.394	-2.54391	97.517	0.4483	127.496	-0.09982
		7.334	0.01718	102.684	0.46661	127.606	-1.46388	67.375	1.27381	102.623	-1.16348	127.586	-1.94095	97.35	0.44777	127.663	-0.0994
		7.167	0.01685	102.851	0.46704	127.776	-1.39649	67.208	1.27364	102.79	-1.16343	127.772	-1.47372	97.183	0.44728	127.829	-0.09889
		7	0.01649	103.018	0.46744	127.945	-1.34561	67.041	1.27342	102.956	-1.16339	127.953	-1.1257	97.017	0.44675	127.996	-0.09848
		6.834	0.01606	103.184	0.46778	128.113	-1.30422	66.875	1.27323	103.123	-1.16339	128.131	-0.86802	96.85	0.44623	128.163	-0.09812
		6.667	0.01568	103.351	0.46806	128.281	-1.27867	66.708	1.27305	103.289	-1.16339	128.306	-0.6588	96.683	0.44575	128.329	-0.09776
		6.5	0.01529	103.518	0.46842	128.448	-1.2584	66.541	1.27292	103.456	-1.1634	128.478	-0.52745	96.517	0.44526	128.496	-0.09742
		6.334	0.0149	103.685	0.46881	128.615	-1.24336	66.375	1.27287	103.623	-1.16336	128.649	-0.4207	96.35	0.44478	128.663	-0.09701
		6.167	0.01451	103.851	0.4692	128.783	-1.23038	66.208	1.27271	103.789	-1.16336	128.819	-0.33794	96.183	0.44432	128.829	-0.09657
		6	0.01413	104.018	0.46954	128.95	-1.22184	66.041	1.27247	103.956	-1.16331	128.989	-0.26903	96.016	0.44389	128.996	-0.09613
		5.834	0.01372	104.185	0.46983	129.116	-1.21502	65.874	1.27221	104.123	-1.1632	129.157	-0.22454	95.85	0.44343	129.163	-0.09563
		5.667	0.01322	104.351	0.47009	129.283	-1.21008	65.708	1.27188	104.289	-1.16308	129.325	-0.18799	95.683	0.44296	129.329	-0.09515
		5.5	0.0129	104.518	0.47033	129.45	-1.20558	65.541	1.27163	104.456	-1.1631	129.493	-0.15862	95.516	0.44248	129.496	-0.09468
		5.334	0.0126	104.685	0.47061	129.617	-1.20243	65.374	1.27137	104.623	-1.16312	129.661	-0.13367	95.35	0.442	129.663	-0.09421
		5.167	0.01225	104.851	0.47093	129.784	-1.20024	65.208	1.27111	104.789	-1.16308	129.828	-0.11759	95.183	0.44151	129.829	-0.09383
		5	0.01182	105.018	0.47113	129.95	-1.19852	65.041	1.27103	104.956	-1.1631	129.996	-0.10502	95.016	0.44107	129.996	-0.0934
		4.834	0.01156	105.185	0.47139	130.117	-1.197	64.874	1.27097	105.122	-1.16309	130.163	-0.0946	94.85	0.44065	130.163	-0.09295
		4.667	0.01127	105.351	0.47164	130.284	-1.19578	64.707	1.27092	105.289	-1.16301	130.33	-0.08574	94.683	0.44021	130.329	-0.09252
		4.5	0.01098	105.518	0.47187	130.45	-1.19447	64.541	1.27085	105.456	-1.1629	130.497	-0.07959	94.516	0.4396	130.496	-0.09223
		4.334	0.01071	105.685	0.47217	130.617	-1.19327	64.374	1.27075	105.622	-1.16272	130.664	-0.07454	94.35	0.439	130.663	-0.09185
		4.167	0.01034	105.852	0.47249	130.784	-1.19219	64.207	1.27051	105.789	-1.16259	130.83	-0.07074	94.183	0.43842	130.829	-0.09148
		4	0.01001	106.018	0.47275	130.95	-1.19154	64.041	1.27021	105.956	-1.16248	130.997	-0.06725	94.016	0.43786	130.996	-0.09117
		3.834	0.00971	106.185	0.47298	131.117	-1.19077	63.874	1.26988	106.122	-1.16235	131.164	-0.06524	93.849	0.4371	131.163	-0.09091
		3.667	0.00939	106.352	0.4732	131.284	-1.19002	63.707	1.26931	106.289	-1.16222	131.331	-0.06339	93.683	0.43644	131.33	-0.09064
		3.5	0.00895	106.518	0.47336	131.45	-1.18931	63.541	1.26893	106.456	-1.16207	131.497	-0.06171	93.516	0.43582	131.496	-0.09038
		3.334	0.00852	106.685	0.47356	131.617	-1.18887	63.374	1.26859	106.622	-1.16194	131.664	-0.06053	93.349	0.43517	131.663	-0.09016
		3.167	0.00804	106.852	0.47384	131.784	-1.18834	63.207	1.26824	106.789	-1.16183	131.831	-0.05965	93.183	0.43458	131.83	-0.08991
		3	0.0075	107.018	0.47415	131.95	-1.18781	63.04	1.26798	106.956	-1.16174	131.998	-0.05866	93.016	0.43401	131.996	-0.08968
		2.833	0.00704	107.185	0.47439	132.117	-1.18735	62.874	1.26765	107.122	-1.16167	132.164	-0.05777	92.849	0.43342	132.163	-0.08941
		2.667	0.00662	107.352	0.47456	132.284	-1.18708	62.707	1.26732	107.289	-1.16169	132.331	-0.05696	92.683	0.43287	132.33	-0.08906
		2.5	0.00615	107.518	0.47475	132.45	-1.18682	62.54	1.267	107.455	-1.16169	132.498	-0.05649	92.516	0.43236	132.496	-0.08866
		2.333	0.00572	107.685	0.47495	132.617	-1.18661	62.374	1.26662	107.622	-1.16175	132.664	-0.05586	92.349	0.43185	132.663	-0.08823
		2.167	0.00539	107.852	0.47515	132.784	-1.18641	62.207	1.26626	107.789	-1.16174	132.831	-0.05527	92.182	0.43136	132.83	-0.08781
		2	0.00526	108.018	0.47541	132.95	-1.18637	62.04	1.2659	107.955	-1.1617	132.998	-0.05469	92.016	0.43086	132.996	-0.08741
		1.833	0.00504	108.185	0.47563	133.117	-1.18622	61.873	1.26559	108.122	-1.16158	133.164	-0.05428	91.849	0.43044	133.163	-0.08702
		1.667	0.00486	108.352	0.47585	133.284	-1.18601	61.707	1.26542	108.289	-1.16155	133.331	-0.05388	91.682	0.43003	133.33	-0.08662
		1.5	0.00469	108.519	0.476	133.45	-1.18579	61.54	1.26522	108.455	-1.1616	133.498	-0.05347	91.516	0.42967	133.496	-0.08624
		1.333	0.00463	108.685	0.47613	133.617	-1.18544	61.373	1.26504	108.622	-1.16165	133.664	-0.05303	91.349	0.42933	133.663	-0.08584
		1.167	0.00452	108.852	0.47627	133.784	-1.18514	61.207	1.26487	108.789	-1.16163	133.831	-0.05262	91.182	0.42896	133.83	-0.08544
		1	0.00438	109.019	0.47646	133.95	-1.18485	61.04	1.2651	108.955	-1.16169	133.998	-0.05243	91.016	0.42856	133.996	-0.08511
		0.833	0.00413	109.185	0.47669	134.117	-1.18455	60.873	1.26518	109.122	-1.16163	134.164	-0.05218	90.849	0.42817	134.163	-0.08474
		0.667	0.0054	109.352	0.4769	134.284	-1.18411	60.707	1.26514	109.289	-1.16157	134.331	-0.05191	90.682	0.4278	134.33	-0.08438
		0.501	0.02647	109.519	0.47706	134.45	-1.18376	60.54	1.26503	109.455	-1.16154	134.498	-0.05163	90.515	0.42721	134.496	-0.08405
		0.335	0.09187	109.685	0.47719	134.617	-1.18349	60.373	1.26497	109.622	-1.16127	134.664	-0.05145	90.349	0.42665	134.663	-0.0838
		0.171	0.18123	109.852	0.47726	134.784	-1.18322	60.206	1.26473	109.788	-1.16107	134.831	-0.05122	90.182	0.42613	134.83	-0.08356
				110.019	0.47733	134.95	-1.18301	60.04	1.26444	109.955	-1.16091	134.998	-0.05101	90.015	0.42566	134.996	-0.08336
						135.117	-1.18282	59.873	1.26413	110.122	-1.16075	135.164	-0.05078	89.849	0.4251	135.163	-0.08316
						135.283	-1.18263	59.706	1.26352	110.288	-1.16058	135.331	-0.05053	89.682	0.42464	135.33	-0.08298
						135.45	-1.18244	59.54	1.26311	110.455	-1.16046	135.498	-0.05026	89.515	0.42418	135.496	-0.08275
						135.617	-1.18233	59.373	1.26277	110.622	-1.16035	135.665	-0.04996	89.349	0.4237	135.663	-0.08253
						135.783	-1.18217	59.206	1.2625	110.788	-1.16027	135.831	-0.04964	89.182	0.4232	135.83	-0.08226
						135.95	-1.18202	59.039	1.26227	110.955	-1.16024	135.998	-0.04923	89.015	0.42282	135.997	-0.08181
						136.117	-1.18194	58.873	1.26203	111.122	-1.16016	136.165	-0.04886	88.849	0.42241	136.163	-0.0814
						136.283	-1.18178	58.706	1.26177	111.288	-1.16013	136.331	-0.0485	88.682	0.42195	136.33	-0.08106
						136.45	-1.1816	58.539	1.2615	111.455	-1.1601	136.498	-0.04813	88.515	0.4215	136.497	-0.08071
						136.617	-1.18136	58.373	1.2612	111.622	-1.16006	136.665	-0.04782	88.348	0.42104	136.663	-0.08034
						136.783	-1.18109	58.206	1.26093	111.788	-1.16003	136.831	-0.04754	88.182	0.4206	136.83	-0.07998
						136.95	-1.18074	58.039	1.2607	111.955	-1.16005	136.998	-0.04725	88.015	0.4201	136.997	-0.07965
						137.117	-1.18045	57.873	1.26044	112.121	-1.1601	137.165	-0.04692	87.848	0.4196	137.163	-0.07933
						137.283	-1.18018	57.706	1.26019	112.288	-1.1601	137.331	-0.04675	87.682	0.41911	137.33	-0.07908
						137.45	-1.17989	57.539	1.25999	112.455	-1.16007	137.498	-0.04653	87.515	0.41862	137.497	-0.07882
						137.617	-1.1795	57.372	1.25972	112.621	-1.16008	137.665	-0.04625	87.348	0.41816	137.663	-0.07861
						137.783	-1.1791	57.206	1.2594	112.788	-1.16011	137.831	-0.04595	87.182	0.41771	137.83	-0.07841
						137.95	-1.17876	57.039	1.25924	112.955	-1.16006	137.998	-0.0457	87.015	0.41717	137.997	-0.07819
						138.117	-1.17846	56.872	1.25902	113.121	-1.16005	138.165	-0.04544	86.848	0.41672	138.163	-0.07797
						138.283	-1.17822	56.706	1.25884	113.288	-1.16007	138.331	-0.04516	86.682	0.41638	138.33	-0.07768
						138.45	-1.17799	56.539	1.25868	113.455	-1.16012	138.498	-0.04488	86.515	0.41605	138.497	-0.07734
						138.616	-1.17776	56.372	1.25866	113.621	-1.16018	138.665	-0.04464	86.348	0.41567	138.663	-0.07695
						138.783	-1.17755	56.206	1.25856	113.788	-1.16021	138.831	-0.04436	86.181	0.41531	138.83	-0.0764
						138.95	-1.17751	56.039	1.25847	113.954	-1.16029	138.998	-0.0441	86.015	0.41494	138.997	-0.07597
						139.116	-1.17741	55.872	1.25837	114.121	-1.16038	139.165	-0.04385	85.848	0.41455	139.163	-0.07558
						139.283	-1.17727	55.705	1.25838	114.288	-1.1605	139.331	-0.04356	85.681	0.41422	139.33	-0.0752
						139.45	-1.17712	55.539	1.25839	114.454	-1.16065	139.498	-0.04329	85.515	0.41389	139.497	-0.07483
						139.616	-1.17695	55.372	1.2584	114.621	-1.16083	139.665	-0.04307	85.348	0.41352	139.663	-0.07449
						139.783	-1.1768	55.205	1.25837	114.788	-1.16097	139.831	-0.04285	85.181	0.41314	139.83	-0.07413
						139.95	-1.17666	55.039	1.25816	114.954	-1.16114	139.998	-0.04261	85.015	0.41275	139.997	-0.07373
						140.116	-1.17651	54.872	1.25795	115.121	-1.16123	140.165	-0.04238	84.848	0.41234	140.163	-0.07339
						140.283	-1.17633	54.705	1.25776	115.288	-1.16127	140.331	-0.04216	84.681	0.41193	140.33	-0.07298
						140.45	-1.17619	54.539	1.25757	115.454	-1.16129	140.498	-0.04194	84.515	0.4115	140.497	-0.07251
						140.616	-1.17606	54.372	1.25705	115.621	-1.16123	140.665	-0.04164	84.348	0.41096	140.664	-0.07201
						140.783	-1.17593	54.205	1.25669	115.787	-1.16125	140.832	-0.04136	84.181	0.41042	140.83	-0.07153
						140.95	-1.17577	54.038	1.25644	115.954	-1.1612	140.998	-0.04112	84.014	0.40986	140.997	-0.07111
						141.116	-1.17567	53.872	1.25624	116.121	-1.16109	141.165	-0.04087	83.848	0.4093	141.164	-0.07075
						141.283	-1.17557	53.705	1.25602	116.287	-1.16105	141.332	-0.0406	83.681	0.40876	141.33	-0.07041
						141.449	-1.17546	53.538	1.25572	116.454	-1.16098	141.498	-0.04037	83.514	0.40831	141.497	-0.07026
						141.616	-1.17527	53.372	1.25542	116.621	-1.1609	141.665	-0.04016	83.348	0.40795	141.664	-0.07003
						141.783	-1.17508	53.205	1.25515	116.787	-1.16088	141.832	-0.03998	83.181	0.40757	141.83	-0.06975
						141.949	-1.17491	53.038	1.25492	116.954	-1.1609	141.998	-0.03979	83.014	0.40719	141.997	-0.06949
						142.116	-1.17474	52.871	1.25475	117.121	-1.16093	142.165	-0.0396	82.848	0.40715	142.164	-0.06924
						142.283	-1.1744	52.705	1.25465	117.287	-1.16094	142.332	-0.03946	82.681	0.407	142.33	-0.06896
						142.449	-1.17407	52.538	1.25457	117.454	-1.16091	142.498	-0.0393	82.514	0.4068	142.497	-0.0687
						142.616	-1.17373	52.371	1.25455	117.621	-1.16098	142.665	-0.03926	82.348	0.40656	142.664	-0.06845
						142.783	-1.17339	52.205	1.25443	117.787	-1.16101	142.832	-0.03933	82.181	0.40627	142.83	-0.06805
						142.949	-1.17302	52.038	1.25433	117.954	-1.16098	142.998	-0.03957	82.014	0.40591	142.997	-0.06756
						143.116	-1.17274	51.871	1.25417	118.12	-1.1609	143.165	-0.04029	81.848	0.40546	143.164	-0.06699
						143.283	-1.17246	51.705	1.25392	118.287	-1.16073	143.332	-0.04116	81.681	0.405	143.33	-0.06639
						143.449	-1.17221	51.538	1.25374	118.454	-1.16065	143.498	-0.04185	81.514	0.40445	143.497	-0.06559
						143.616	-1.17218	51.371	1.25361	118.62	-1.16059	143.665	-0.04256	81.347	0.404	143.664	-0.06493
						143.783	-1.17209	51.204	1.25352	118.787	-1.16052	143.831	-0.04332	81.181	0.40354	143.831	-0.06434
						143.949	-1.17195	51.038	1.25343	118.954	-1.16046	143.998	-0.04409	81.014	0.40307	143.997	-0.06378
						144.116	-1.17175	50.871	1.25322	119.12	-1.16044	144.165	-0.04474	80.847	0.40274	144.164	-0.0633
						144.283	-1.1716	50.704	1.25299	119.287	-1.16038	144.331	-0.04522	80.681	0.40232	144.331	-0.06284
						144.449	-1.17143	50.538	1.25278	119.454	-1.16033	144.498	-0.04553	80.514	0.40191	144.497	-0.06241
						144.616	-1.17125	50.371	1.2525	119.62	-1.16037	144.665	-0.04578	80.347	0.40149	144.664	-0.06195
						144.782	-1.17105	50.204	1.2522	119.787	-1.16032	144.831	-0.04552	80.181	0.40096	144.831	-0.06161
						144.949	-1.17076	50.038	1.25188	119.954	-1.1602	144.998	-0.0453	80.014	0.40049	144.997	-0.06124
						145.116	-1.17052	49.871	1.25161	120.12	-1.16005	145.165	-0.04495	79.847	0.4001	145.164	-0.06084
						145.282	-1.17031	49.704	1.2513	120.287	-1.15994	145.331	-0.0445	79.681	0.39979	145.331	-0.06044
						145.449	-1.17009	49.537	1.25102	120.453	-1.15984	145.498	-0.04355	79.514	0.39945	145.497	-0.06
						145.616	-1.16989	49.371	1.25075	120.62	-1.15974	145.665	-0.04273	79.347	0.39906	145.664	-0.0596
						145.782	-1.16963	49.204	1.25051	120.787	-1.15963	145.831	-0.04195	79.18	0.39869	145.831	-0.05924
						145.949	-1.16934	49.037	1.25023	120.953	-1.15949	145.998	-0.04116	79.014	0.39829	145.997	-0.05891
						146.116	-1.16906	48.871	1.24995	121.12	-1.15932	146.165	-0.04016	78.847	0.39784	146.164	-0.05861
						146.282	-1.16879	48.704	1.24967	121.287	-1.15915	146.332	-0.03925	78.68	0.39741	146.331	-0.05829
						146.449	-1.16851	48.537	1.24939	121.453	-1.159	146.498	-0.03833	78.514	0.397	146.497	-0.05802
						146.616	-1.16822	48.371	1.24915	121.62	-1.15872	146.665	-0.03742	78.347	0.39659	146.664	-0.0578
						146.782	-1.16787	48.204	1.24895	121.787	-1.15847	146.832	-0.03662	78.18	0.39615	146.831	-0.05755
						146.949	-1.16756	48.037	1.24878	121.953	-1.15823	146.998	-0.03575	78.014	0.39576	146.997	-0.05719
						147.116	-1.16726	47.87	1.24857	122.12	-1.15801	147.165	-0.03484	77.847	0.39533	147.164	-0.05675
						147.282	-1.1669	47.704	1.24835	122.287	-1.15775	147.332	-0.03389	77.68	0.39491	147.331	-0.05628
						147.449	-1.16651	47.537	1.24811	122.453	-1.15753	147.499	-0.03302	77.514	0.39448	147.498	-0.05574
						147.616	-1.16613	47.37	1.24797	122.62	-1.15737	147.665	-0.03205	77.347	0.39402	147.664	-0.05525
						147.782	-1.16578	47.204	1.2479	122.787	-1.15721	147.832	-0.03094	77.18	0.39358	147.831	-0.05472
						147.949	-1.16546	47.037	1.24773	122.953	-1.15716	147.999	-0.02978	77.013	0.39312	147.998	-0.05413
						148.116	-1.16518	46.87	1.24755	123.12	-1.15702	148.165	-0.02838	76.847	0.39265	148.164	-0.05357
						148.282	-1.16503	46.703	1.24737	123.286	-1.15685	148.332	-0.02704	76.68	0.3923	148.331	-0.05302
						148.449	-1.16492	46.537	1.24717	123.453	-1.15667	148.499	-0.02579	76.513	0.39194	148.498	-0.05247
						148.615	-1.16485	46.37	1.2471	123.62	-1.15653	148.666	-0.02457	76.347	0.39157	148.664	-0.05194
						148.782	-1.16477	46.203	1.247	123.786	-1.15642	148.832	-0.02334	76.18	0.39121	148.831	-0.05143
						148.949	-1.16482	46.037	1.24691	123.953	-1.15631	148.999	-0.0223	76.013	0.39102	148.998	-0.05089
						149.115	-1.16476	45.87	1.24687	124.12	-1.15618	149.166	-0.02134	75.847	0.39073	149.164	-0.05034
						149.282	-1.16469	45.703	1.24681	124.286	-1.156	149.332	-0.02037	75.68	0.3904	149.331	-0.0498
						149.449	-1.16464	45.537	1.24666	124.453	-1.15591	149.499	-0.01988	75.513	0.39008	149.498	-0.04922
						149.615	-1.16451	45.37	1.24642	124.62	-1.15585	149.666	-0.01925	75.347	0.38965	149.665	-0.04858
						149.782	-1.16442	45.203	1.24615	124.786	-1.15577	149.833	-0.01862	75.18	0.38923	149.831	-0.04794
						149.949	-1.16437	45.036	1.24587	124.953	-1.15564	149.999	-0.01807	75.013	0.38882	149.998	-0.0473
						150.115	-1.1643	44.87	1.24569	125.12	-1.15544	150.166	-0.01756	74.847	0.38845	150.165	-0.04664
						150.282	-1.1642	44.703	1.24558	125.286	-1.15529	150.333	-0.01711	74.68	0.38804	150.331	-0.04597
						150.449	-1.16408	44.536	1.24548	125.453	-1.15517	150.499	-0.01664	74.513	0.38767	150.498	-0.04531
						150.615	-1.16398	44.37	1.24543	125.619	-1.15505	150.666	-0.01628	74.346	0.38733	150.665	-0.04464
						150.782	-1.16391	44.203	1.24535	125.786	-1.15497	150.833	-0.01596	74.18	0.38696	150.831	-0.04404
						150.949	-1.16378	44.036	1.24522	125.953	-1.15489	150.999	-0.01562	74.013	0.38662	150.998	-0.04361
						151.115	-1.16366	43.87	1.24506	126.119	-1.1548	151.166	-0.01529	73.846	0.38626	151.165	-0.04314
						151.282	-1.16358	43.703	1.24485	126.286	-1.15486	151.333	-0.01497	73.68	0.38593	151.331	-0.04265
						151.448	-1.16351	43.536	1.24464	126.453	-1.15484	151.499	-0.01467	73.513	0.38558	151.498	-0.04217
						151.615	-1.16341	43.369	1.24441	126.619	-1.15484	151.666	-0.0145	73.346	0.38508	151.665	-0.04178
						151.782	-1.1633	43.203	1.24414	126.786	-1.15486	151.833	-0.01447	73.18	0.38464	151.831	-0.04132
						151.948	-1.16321	43.036	1.24388	126.953	-1.1548	151.999	-0.01456	73.013	0.38423	151.998	-0.04087
						152.115	-1.16316	42.869	1.24359	127.119	-1.15471	152.166	-0.01454	72.846	0.38387	152.165	-0.04043
						152.282	-1.1631	42.703	1.2433	127.286	-1.15466	152.333	-0.01512	72.68	0.38342	152.332	-0.03983
						152.448	-1.16301	42.536	1.24304	127.453	-1.15459	152.499	-0.01614	72.513	0.38302	152.498	-0.03929
						152.615	-1.1629	42.369	1.24286	127.619	-1.15441	152.666	-0.01737	72.346	0.38266	152.665	-0.03875
						152.782	-1.16278	42.203	1.2426	127.786	-1.1543	152.833	-0.01838	72.179	0.3823	152.832	-0.03817
						152.948	-1.16264	42.036	1.2423	127.952	-1.15423	152.999	-0.01929	72.013	0.38188	152.998	-0.03763
						153.115	-1.16246	41.869	1.24203	128.119	-1.15418	153.166	-0.02015	71.846	0.38147	153.165	-0.03709
						153.282	-1.16232	41.702	1.24184	128.286	-1.15422	153.332	-0.0206	71.679	0.38107	153.332	-0.03654
						153.448	-1.16226	41.536	1.24163	128.452	-1.15425	153.499	-0.02073	71.513	0.38068	153.498	-0.03601
						153.615	-1.16213	41.369	1.24142	128.619	-1.15432	153.666	-0.02049	71.346	0.38026	153.665	-0.03554
						153.782	-1.16201	41.202	1.24122	128.786	-1.15439	153.832	-0.02044	71.179	0.37986	153.832	-0.03506
						153.948	-1.1619	41.036	1.24102	128.952	-1.15459	153.999	-0.02031	71.013	0.37947	153.998	-0.0346
						154.115	-1.1618	40.869	1.24082	129.119	-1.1547	154.166	-0.02002	70.846	0.37909	154.165	-0.03411
						154.281	-1.16173	40.702	1.24062	129.286	-1.15482	154.332	-0.01938	70.679	0.37885	154.332	-0.0336
						154.448	-1.16159	40.536	1.24043	129.452	-1.15495	154.499	-0.01903	70.513	0.37851	154.499	-0.03314
						154.615	-1.16143	40.369	1.24036	129.619	-1.15497	154.666	-0.01792	70.346	0.37818	154.665	-0.03269
						154.781	-1.16125	40.202	1.24022	129.786	-1.15492	154.833	-0.0164	70.179	0.37791	154.832	-0.03223
						154.948	-1.16103	40.035	1.24005	129.952	-1.15487	154.999	-0.01384	70.013	0.37768	154.999	-0.03177
						155.115	-1.16084	39.869	1.23984	130.119	-1.15483	155.166	-0.01201	69.846	0.37746	155.165	-0.03127
						155.281	-1.16066	39.702	1.23969	130.285	-1.15465	155.333	-0.01032	69.679	0.37724	155.332	-0.03073
						155.448	-1.16047	39.535	1.23945	130.452	-1.15454	155.5	-0.0087	69.513	0.37697	155.499	-0.03023
						155.615	-1.16053	39.369	1.23913	130.619	-1.15446	155.666	-0.0075	69.346	0.37661	155.665	-0.02979
						155.781	-1.1606	39.202	1.23881	130.785	-1.15437	155.833	-0.00633	69.179	0.3762	155.832	-0.02925
						155.948	-1.1606	39.035	1.2384	130.952	-1.15417	156	-0.00529	69.012	0.3759	155.999	-0.02877
						156.115	-1.16053	38.868	1.23798	131.119	-1.15401	156.166	-0.00432	68.846	0.37568	156.165	-0.02832
						156.281	-1.16057	38.702	1.23761	131.285	-1.15383	156.333	-0.00376	68.679	0.37525	156.332	-0.0279
						156.448	-1.16046	38.535	1.23727	131.452	-1.15367	156.5	-0.00326	68.512	0.37483	156.499	-0.02749
						156.614	-1.16027	38.368	1.23698	131.619	-1.15342	156.667	-0.0032	68.346	0.37445	156.665	-0.02702
						156.781	-1.16006	38.202	1.23668	131.785	-1.15326	156.833	-0.00321	68.179	0.37409	156.832	-0.02652
						156.948	-1.15958	38.035	1.23644	131.952	-1.15319	157	-0.00535	68.012	0.37371	156.999	-0.02603
						157.114	-1.15926	37.868	1.23623	132.119	-1.15315	157.166	-0.00663	67.846	0.37336	157.166	-0.0255
						157.281	-1.15898	37.702	1.23602	132.285	-1.1532	157.333	-0.00779	67.679	0.37303	157.332	-0.02496
						157.448	-1.15872	37.535	1.23574	132.452	-1.15322	157.5	-0.00859	67.512	0.37268	157.499	-0.02449
						157.614	-1.15858	37.368	1.23546	132.618	-1.15317	157.666	-0.00791	67.346	0.37228	157.666	-0.02409
						157.781	-1.15842	37.201	1.23518	132.785	-1.1531	157.833	-0.00707	67.179	0.37201	157.832	-0.02375
						157.948	-1.15827	37.035	1.23484	132.952	-1.15306	158	-0.00624	67.012	0.37169	157.999	-0.02342
						158.114	-1.15819	36.868	1.23457	133.118	-1.15307	158.166	-0.00557	66.846	0.37128	158.166	-0.02305
						158.281	-1.15821	36.701	1.23429	133.285	-1.15308	158.333	-0.00462	66.679	0.37084	158.332	-0.02267
						158.448	-1.15812	36.535	1.234	133.452	-1.15309	158.5	-0.00382	66.512	0.37058	158.499	-0.02239
						158.614	-1.15795	36.368	1.23388	133.618	-1.15314	158.667	-0.00304	66.345	0.37033	158.666	-0.02203
						158.781	-1.15774	36.201	1.23381	133.785	-1.15313	158.833	-0.00226	66.179	0.37016	158.832	-0.02164
						158.948	-1.15751	36.035	1.23385	133.952	-1.15306	159	-0.00163	66.012	0.36999	158.999	-0.02123
						159.114	-1.15726	35.868	1.23396	134.118	-1.15294	159.167	-0.000986673	65.845	0.36996	159.166	-0.02085
						159.281	-1.15699	35.701	1.23453	134.285	-1.15274	159.333	-0.000299009	65.679	0.3699	159.332	-0.02051
						159.448	-1.15673	35.534	1.23488	134.452	-1.15259	159.5	0.000405961	65.512	0.36976	159.499	-0.02019
						159.614	-1.15654	35.368	1.23559	134.618	-1.15243	159.667	0.00109	65.345	0.36961	159.666	-0.01987
						159.781	-1.15637	35.201	1.23699	134.785	-1.15231	159.833	0.00179	65.179	0.36941	159.832	-0.01954
						159.948	-1.15622	35.035	1.23964	134.951	-1.15211	160	0.00245	65.012	0.36911	159.999	-0.01923
						160.114	-1.15607	34.868	1.24403	135.118	-1.15194	160.167	0.00309	64.845	0.36882	160.166	-0.01886
						160.281	-1.15613	34.701	1.25003	135.285	-1.15174	160.333	0.00375	64.679	0.36855	160.332	-0.01846
						160.447	-1.15608	34.535	1.25633	135.451	-1.15149	160.5	0.00435	64.512	0.36821	160.499	-0.01805
						160.614	-1.15601	34.368	1.26146	135.618	-1.15124	160.667	0.0049	64.345	0.36798	160.666	-0.0176
						160.781	-1.15591	34.202	1.26535	135.785	-1.15097	160.834	0.00547	64.179	0.36781	160.833	-0.01719
						160.947	-1.15571	34.035	1.26754	135.951	-1.15068	161	0.0061	64.012	0.36767	160.999	-0.01677
						161.114	-1.15551	33.868	1.26927	136.118	-1.15038	161.167	0.00662	63.845	0.3679	161.166	-0.01634
						161.281	-1.15536	33.702	1.27041	136.285	-1.15009	161.334	0.00719	63.679	0.36796	161.333	-0.01593
						161.447	-1.15524	33.535	1.27142	136.451	-1.14989	161.5	0.00778	63.512	0.36832	161.499	-0.01546
						161.614	-1.155	33.368	1.27211	136.618	-1.14972	161.667	0.0084	63.345	0.36925	161.666	-0.01502
						161.781	-1.15485	33.202	1.27249	136.785	-1.14952	161.834	0.00919	63.179	0.37131	161.833	-0.01463
						161.947	-1.15473	33.035	1.27249	136.951	-1.14943	162	0.00998	63.012	0.3747	161.999	-0.0141
						162.114	-1.15463	32.868	1.27275	137.118	-1.14932	162.167	0.01071	62.846	0.3805	162.166	-0.01363
						162.281	-1.15455	32.702	1.27302	137.285	-1.1492	162.334	0.0114	62.679	0.38906	162.333	-0.01322
						162.447	-1.15441	32.535	1.27317	137.451	-1.14906	162.501	0.01216	62.513	0.40736	162.499	-0.01288
						162.614	-1.15422	32.368	1.27307	137.618	-1.14894	162.667	0.01292	62.347	0.4339	162.666	-0.01256
						162.781	-1.154	32.202	1.27297	137.785	-1.14888	162.834	0.01365	62.182	0.47483	162.833	-0.01224
						162.947	-1.15374	32.035	1.27286	137.951	-1.14885	163.001	0.0144	62.017	0.53749	162.999	-0.01197
						163.114	-1.1536	31.868	1.27272	138.118	-1.1488	163.167	0.01506	61.853	0.61985	163.166	-0.01173
						163.28	-1.15345	31.701	1.27221	138.284	-1.14883	163.334	0.01577	61.691	0.77215	163.333	-0.0116
						163.447	-1.15328	31.535	1.27186	138.451	-1.14885	163.501	0.01646	61.531	0.97524	163.499	-0.01137
						163.614	-1.1532	31.368	1.27165	138.618	-1.14886	163.667	0.01713	61.373	1.24264	163.666	-0.01106
						163.78	-1.15308	31.201	1.27153	138.784	-1.14883	163.834	0.01783	61.216	1.55559	163.833	-0.01071
						163.947	-1.153	31.035	1.27142	138.951	-1.14877	164.001	0.01853	61.062	1.94351	164	-0.01031
						164.114	-1.15291	30.868	1.27137	139.118	-1.14871	164.168	0.01926	60.908	2.3253	164.166	-0.00995
						164.28	-1.15277	30.701	1.27135	139.284	-1.14864	164.334	0.01999	60.751	2.65661	164.333	-0.00959
						164.447	-1.15266	30.535	1.27134	139.451	-1.14855	164.501	0.02063	60.593	2.93074	164.5	-0.00919
						164.614	-1.15255	30.368	1.27162	139.618	-1.14837	164.668	0.02128	60.428	2.98538	164.666	-0.00873
						164.78	-1.15243	30.201	1.27188	139.784	-1.14822	164.834	0.02194	60.259	2.91221	164.833	-0.00832
						164.947	-1.1523	30.035	1.27219	139.951	-1.14809	165.001	0.02265	60.086	2.70868	165	-0.00786
						165.114	-1.15217	29.868	1.27257	140.118	-1.14797	165.168	0.02335	59.911	2.43084	165.166	-0.00738
						165.28	-1.15204	29.701	1.27304	140.284	-1.14788	165.334	0.02411	59.733	2.07494	165.333	-0.00688
						165.447	-1.1519	29.534	1.27353	140.451	-1.14783	165.501	0.0249	59.555	1.73302	165.5	-0.00637
						165.614	-1.15176	29.368	1.27456	140.617	-1.14773	165.668	0.02568	59.379	1.42794	165.666	-0.00586
						165.78	-1.15167	29.201	1.27639	140.784	-1.14764	165.835	0.02657	59.203	1.15627	165.833	-0.00536
						165.947	-1.15161	29.035	1.28452	140.951	-1.14765	166.001	0.02734	59.031	0.9693	166	-0.00497
						166.113	-1.15153	28.869	1.31884	141.117	-1.14761	166.168	0.0281	58.859	0.81878	166.166	-0.00463
						166.28	-1.15149	28.706	1.44915	141.284	-1.14752	166.335	0.02886	58.689	0.70459	166.333	-0.00426
						166.447	-1.15144	28.546	1.70191	141.451	-1.1474	166.501	0.02957	58.519	0.61046	166.5	-0.0039
						166.613	-1.15134	28.407	2.72134	141.617	-1.1473	166.668	0.03007	58.351	0.55346	166.667	-0.00365
						166.78	-1.15123	28.272	3.90651	141.784	-1.14719	166.835	0.03065	58.183	0.50883	166.833	-0.00332
						166.947	-1.15112	28.12	4.4811	141.951	-1.14707	167.001	0.03122	58.015	0.47506	167	-0.003
						167.113	-1.15102	27.949	4.32526	142.117	-1.14691	167.168	0.03181	57.847	0.44744	167.167	-0.00264
						167.28	-1.15094	27.759	3.42923	142.284	-1.14671	167.335	0.03236	57.68	0.43075	167.333	-0.00222
						167.447	-1.15086	27.573	2.71401	142.451	-1.14657	167.502	0.03297	57.513	0.41635	167.5	-0.00189
						167.613	-1.15079	27.393	2.21657	142.617	-1.14649	167.668	0.0336	57.346	0.4061	167.667	-0.00156
						167.78	-1.15071	27.216	1.84541	142.784	-1.14644	167.835	0.03423	57.179	0.39737	167.833	-0.00122
						167.947	-1.15061	27.044	1.66211	142.951	-1.14639	168.002	0.03503	57.012	0.39195	168	-0.000947507
						168.113	-1.1505	26.874	1.52752	143.117	-1.14637	168.168	0.03575	56.845	0.38733	168.167	-0.000669873
						168.28	-1.15035	26.705	1.43418	143.284	-1.14633	168.335	0.03643	56.679	0.38317	168.333	-0.000419752
						168.447	-1.15019	26.536	1.36178	143.45	-1.14628	168.502	0.03712	56.512	0.37944	168.5	-0.00016192
						168.613	-1.15003	26.369	1.32245	143.617	-1.14636	168.668	0.03791	56.345	0.37699	168.667	0.000164059
						168.78	-1.14985	26.201	1.29243	143.784	-1.14644	168.835	0.03869	56.178	0.37482	168.833	0.000482093
						168.947	-1.14958	26.034	1.2711	143.95	-1.14655	169.002	0.03939	56.012	0.37287	169	0.00079357
						169.113	-1.14922	25.867	1.25546	144.117	-1.14669	169.169	0.04003	55.845	0.37093	169.167	0.00115
						169.28	-1.14892	25.7	1.24488	144.284	-1.14687	169.335	0.04072	55.678	0.36963	169.333	0.00163
						169.446	-1.1486	25.533	1.23761	144.45	-1.14697	169.502	0.04147	55.511	0.36818	169.5	0.00208
						169.613	-1.14772	25.366	1.23219	144.617	-1.14698	169.669	0.04223	55.345	0.36676	169.667	0.00254
						169.781	-1.13129	25.199	1.22816	144.784	-1.14696	169.835	0.04296	55.178	0.36538	169.833	0.00303
								25.032	1.22533	144.95	-1.14695	170.002	0.04365	55.011	0.36447	170	0.00363
								24.866	1.22279	145.117	-1.14698	170.169	0.04429	54.845	0.36343	170.167	0.00421
								24.699	1.22092	145.283	-1.14704	170.335	0.04484	54.678	0.36244	170.334	0.00481
								24.532	1.21935	145.45	-1.14712	170.502	0.04537	54.511	0.36151	170.5	0.0054
								24.365	1.21808	145.617	-1.14713	170.669	0.04582	54.344	0.36075	170.667	0.00598
								24.199	1.2168	145.783	-1.14711	170.836	0.04632	54.178	0.35986	170.834	0.00654
								24.032	1.21571	145.95	-1.14711	171.002	0.04687	54.011	0.35894	171	0.00704
								23.865	1.21475	146.117	-1.14712	171.169	0.04741	53.844	0.35802	171.167	0.00754
								23.699	1.21424	146.283	-1.14702	171.336	0.04809	53.678	0.35716	171.334	0.00805
								23.532	1.21349	146.45	-1.14692	171.502	0.04878	53.511	0.35634	171.5	0.00842
								23.365	1.21268	146.617	-1.14679	171.669	0.04943	53.344	0.35548	171.667	0.00879
								23.198	1.21186	146.783	-1.14664	171.836	0.05004	53.178	0.35459	171.834	0.00916
								23.032	1.21124	146.95	-1.1466	172.002	0.05081	53.011	0.3538	172	0.00953
								22.865	1.21056	147.117	-1.14659	172.169	0.05155	52.844	0.35304	172.167	0.00991
								22.698	1.20976	147.283	-1.14658	172.336	0.05226	52.677	0.35223	172.334	0.01027
								22.532	1.2089	147.45	-1.14656	172.503	0.05299	52.511	0.3514	172.501	0.01065
								22.365	1.20813	147.616	-1.14657	172.669	0.05363	52.344	0.35037	172.667	0.01105
								22.198	1.2074	147.783	-1.14654	172.836	0.05428	52.177	0.34936	172.834	0.01145
								22.031	1.20672	147.95	-1.14659	173.003	0.05488	52.011	0.34849	173.001	0.01182
								21.865	1.20603	148.116	-1.1467	173.169	0.05545	51.844	0.34722	173.167	0.0122
								21.698	1.20535	148.283	-1.14673	173.336	0.05586	51.677	0.34566	173.334	0.01261
								21.531	1.20464	148.45	-1.1468	173.503	0.05628	51.511	0.34449	173.501	0.01307
								21.365	1.20392	148.616	-1.14689	173.669	0.05672	51.344	0.34347	173.667	0.01354
								21.198	1.20319	148.783	-1.147	173.836	0.05719	51.177	0.34256	173.834	0.01405
								21.031	1.20245	148.95	-1.1471	174.003	0.05751	51.01	0.34168	174.001	0.01452
								20.864	1.20171	149.116	-1.14716	174.169	0.05791	50.844	0.34131	174.167	0.01504
								20.698	1.20099	149.283	-1.1472	174.336	0.05835	50.677	0.34069	174.334	0.0155
								20.531	1.20033	149.449	-1.14725	174.503	0.0588	50.51	0.34004	174.501	0.01598
								20.364	1.19973	149.616	-1.14723	174.669	0.05922	50.344	0.33935	174.667	0.01646
								20.198	1.19914	149.783	-1.14724	174.836	0.0596	50.177	0.33872	174.834	0.0168
								20.031	1.19859	149.949	-1.14718	175.003	0.05995	50.01	0.33802	175.001	0.01721
								19.864	1.198	150.116	-1.14709	175.17	0.06027	49.844	0.33729	175.168	0.01761
								19.697	1.19756	150.283	-1.14702	175.336	0.06051	49.677	0.33653	175.334	0.01805
								19.531	1.19708	150.449	-1.14686	175.503	0.06082	49.51	0.33578	175.501	0.01844
								19.364	1.19657	150.616	-1.14668	175.67	0.06118	49.343	0.33504	175.668	0.01883
								19.197	1.19607	150.783	-1.1465	175.836	0.06159	49.177	0.33435	175.834	0.01924
								19.031	1.19556	150.949	-1.14637	176.003	0.06207	49.01	0.33366	176.001	0.01964
								18.864	1.19507	151.116	-1.1463	176.17	0.0625	48.843	0.33304	176.168	0.02005
								18.697	1.19462	151.283	-1.1462	176.336	0.06297	48.677	0.33235	176.334	0.02045
								18.53	1.19415	151.449	-1.14606	176.503	0.0635	48.51	0.33168	176.501	0.02086
								18.364	1.19376	151.616	-1.14606	176.67	0.06404	48.343	0.33099	176.668	0.02129
								18.197	1.19332	151.783	-1.14597	176.836	0.06456	48.177	0.33029	176.834	0.02172
								18.03	1.19279	151.949	-1.14583	177.003	0.06506	48.01	0.32958	177.001	0.0221
								17.864	1.19217	152.116	-1.14565	177.17	0.06555	47.843	0.32884	177.168	0.02247
								17.697	1.19168	152.282	-1.1454	177.337	0.06607	47.677	0.32813	177.334	0.02285
								17.53	1.19128	152.449	-1.14521	177.503	0.06666	47.51	0.32743	177.501	0.0232
								17.364	1.19088	152.616	-1.14504	177.67	0.06726	47.343	0.32674	177.668	0.02351
								17.197	1.19051	152.782	-1.14489	177.837	0.06786	47.176	0.32606	177.834	0.02389
								17.03	1.18998	152.949	-1.1448	178.003	0.06848	47.01	0.32532	178.001	0.02432
								16.863	1.18938	153.116	-1.1447	178.17	0.06921	46.843	0.32457	178.168	0.02482
								16.697	1.18886	153.282	-1.14461	178.337	0.06991	46.676	0.32382	178.335	0.02532
								16.53	1.18836	153.449	-1.14451	178.503	0.07063	46.51	0.32304	178.501	0.02573
								16.363	1.18757	153.616	-1.14443	178.67	0.07134	46.343	0.32222	178.668	0.02613
								16.197	1.18694	153.782	-1.14431	178.837	0.07201	46.176	0.32145	178.835	0.02653
								16.03	1.18628	153.949	-1.14421	179.004	0.07273	46.01	0.32078	179.001	0.02682
								15.863	1.18563	154.116	-1.14413	179.17	0.07348	45.843	0.32015	179.168	0.02711
								15.696	1.18501	154.282	-1.14405	179.337	0.0742	45.676	0.3196	179.335	0.02741
								15.53	1.18442	154.449	-1.14397	179.504	0.0749	45.509	0.31914	179.501	0.0277
								15.363	1.18387	154.616	-1.14382	179.67	0.07557	45.343	0.31884	179.668	0.02792
								15.196	1.18337	154.782	-1.1436	179.837	0.07623	45.176	0.31835	179.835	0.02816
								15.03	1.18289	154.949	-1.1434	180.004	0.07683	45.009	0.31783	180.001	0.02847
								14.863	1.18241	155.115	-1.14318	180.17	0.07745	44.843	0.31724	180.168	0.02881
								14.696	1.18195	155.282	-1.14298	180.337	0.07814	44.676	0.31665	180.335	0.02914
								14.529	1.18153	155.449	-1.14282	180.504	0.07885	44.509	0.31613	180.501	0.02947
								14.363	1.181	155.615	-1.14262	180.671	0.07952	44.343	0.31562	180.668	0.02978
								14.196	1.18044	155.782	-1.14248	180.837	0.08018	44.176	0.31508	180.835	0.03008
								14.029	1.17988	155.949	-1.14235	181.004	0.08085	44.009	0.31453	181.001	0.03039
								13.863	1.1793	156.115	-1.14223	181.171	0.08154	43.843	0.31398	181.168	0.03063
								13.696	1.1785	156.282	-1.14217	181.337	0.08221	43.676	0.31346	181.335	0.03086
								13.529	1.17792	156.449	-1.14207	181.504	0.08274	43.509	0.31293	181.502	0.03111
								13.363	1.17739	156.615	-1.14198	181.671	0.08332	43.342	0.31226	181.668	0.03141
								13.196	1.17681	156.782	-1.14192	181.837	0.08392	43.176	0.31171	181.835	0.03175
								13.029	1.17628	156.949	-1.14177	182.004	0.08454	43.009	0.31122	182.002	0.0321
								12.862	1.17569	157.115	-1.14164	182.171	0.08515	42.842	0.31075	182.168	0.03248
								12.696	1.17506	157.282	-1.14151	182.338	0.08576	42.676	0.31026	182.335	0.03299
								12.529	1.1744	157.449	-1.14138	182.504	0.08639	42.509	0.30967	182.502	0.03343
								12.362	1.17362	157.615	-1.14122	182.671	0.08706	42.342	0.30904	182.668	0.03386
								12.196	1.17291	157.782	-1.14107	182.838	0.08775	42.176	0.30841	182.835	0.03426
								12.029	1.17222	157.949	-1.14094	183.004	0.08849	42.009	0.3077	183.002	0.03459
								11.862	1.17154	158.115	-1.14081	183.171	0.08923	41.842	0.30707	183.168	0.03496
								11.695	1.17074	158.282	-1.14074	183.338	0.08993	41.676	0.30641	183.335	0.03534
								11.529	1.16986	158.448	-1.14066	183.504	0.09062	41.509	0.30574	183.502	0.03568
								11.362	1.16895	158.615	-1.14056	183.671	0.09132	41.342	0.30516	183.668	0.03599
								11.195	1.16804	158.782	-1.14044	183.838	0.09196	41.176	0.30459	183.835	0.03637
								11.029	1.167	158.948	-1.14046	184.005	0.0926	41.009	0.30404	184.002	0.03676
								10.862	1.16607	159.115	-1.14042	184.171	0.09326	40.842	0.30341	184.168	0.03716
								10.695	1.16527	159.282	-1.1404	184.338	0.09386	40.675	0.30287	184.335	0.03759
								10.528	1.16452	159.448	-1.14042	184.505	0.09451	40.509	0.30228	184.502	0.03808
								10.362	1.16383	159.615	-1.1405	184.671	0.09517	40.342	0.30167	184.669	0.03857
								10.195	1.16304	159.782	-1.14057	184.838	0.09584	40.175	0.30108	184.835	0.03906
								10.028	1.16224	159.948	-1.14059	185.005	0.09665	40.009	0.30051	185.002	0.03957
								9.862	1.16144	160.115	-1.14059	185.171	0.09742	39.842	0.29993	185.169	0.04009
								9.695	1.16061	160.282	-1.14056	185.338	0.09811	39.675	0.29935	185.335	0.04057
								9.528	1.15968	160.448	-1.14046	185.505	0.09878	39.509	0.29876	185.502	0.04098
								9.361	1.15869	160.615	-1.14033	185.672	0.09941	39.342	0.29829	185.669	0.04137
								9.195	1.15769	160.781	-1.14017	185.838	0.09997	39.175	0.29778	185.835	0.04177
								9.028	1.15646	160.948	-1.13992	186.005	0.10047	39.009	0.29724	186.002	0.04219
								8.861	1.15526	161.115	-1.13972	186.172	0.10096	38.842	0.29666	186.169	0.04261
								8.695	1.15403	161.281	-1.13955	186.338	0.10132	38.675	0.29608	186.335	0.04303
								8.528	1.15279	161.448	-1.13941	186.505	0.10179	38.508	0.29552	186.502	0.04349
								8.361	1.15144	161.615	-1.13938	186.672	0.10231	38.342	0.29502	186.669	0.04395
								8.194	1.15019	161.781	-1.13933	186.838	0.10284	38.175	0.2945	186.836	0.0444
								8.028	1.14901	161.948	-1.13929	187.005	0.10341	38.008	0.29384	187.002	0.04488
								7.861	1.14778	162.115	-1.13923	187.172	0.10394	37.842	0.29323	187.169	0.0454
								7.694	1.14634	162.281	-1.13914	187.338	0.10447	37.675	0.2926	187.336	0.04583
								7.527	1.14484	162.448	-1.13901	187.505	0.105	37.508	0.29197	187.502	0.04624
								7.361	1.14328	162.615	-1.13887	187.672	0.10556	37.342	0.29125	187.669	0.04666
								7.194	1.14165	162.781	-1.13876	187.839	0.10612	37.175	0.29059	187.836	0.04708
								7.027	1.13955	162.948	-1.13863	188.005	0.10664	37.008	0.29	188.002	0.04748
								6.861	1.13754	163.115	-1.13859	188.172	0.10712	36.842	0.28944	188.169	0.04787
								6.694	1.13548	163.281	-1.13857	188.339	0.10761	36.675	0.28893	188.336	0.04826
								6.527	1.13341	163.448	-1.13855	188.505	0.10809	36.508	0.28844	188.502	0.04864
								6.36	1.13125	163.614	-1.13872	188.672	0.10856	36.341	0.28804	188.669	0.04898
								6.194	1.12908	163.781	-1.13879	188.839	0.10905	36.175	0.28765	188.836	0.04933
								6.027	1.12688	163.948	-1.13882	189.005	0.10954	36.008	0.28711	189.002	0.04966
								5.86	1.12467	164.114	-1.13886	189.172	0.10998	35.841	0.28654	189.169	0.04991
								5.693	1.1224	164.281	-1.1389	189.339	0.11046	35.675	0.28595	189.336	0.0502
								5.527	1.12012	164.448	-1.13898	189.506	0.11099	35.508	0.28539	189.503	0.05055
								5.36	1.11769	164.614	-1.13901	189.672	0.11153	35.341	0.28455	189.669	0.05091
								5.193	1.11519	164.781	-1.13901	189.839	0.11207	35.175	0.28385	189.836	0.05133
								5.026	1.11238	164.948	-1.13909	190.006	0.11263	35.008	0.28323	190.003	0.05173
								4.86	1.10962	165.114	-1.13913	190.172	0.11317	34.841	0.28263	190.169	0.05214
								4.693	1.10684	165.281	-1.13922	190.339	0.11366	34.675	0.28201	190.336	0.05253
								4.526	1.10404	165.447	-1.13931	190.506	0.11422	34.508	0.28164	190.503	0.05292
								4.359	1.10091	165.614	-1.13942	190.672	0.11477	34.341	0.28116	190.669	0.05333
								4.192	1.09786	165.781	-1.1395	190.839	0.1153	34.175	0.28054	190.836	0.05378
								4.026	1.09486	165.947	-1.13953	191.006	0.11583	34.008	0.27992	191.003	0.05424
								3.859	1.09189	166.114	-1.13946	191.172	0.11629	33.841	0.27944	191.169	0.05466
								3.692	1.08892	166.281	-1.13935	191.339	0.11678	33.674	0.27899	191.336	0.05515
								3.525	1.08596	166.447	-1.13925	191.506	0.1173	33.508	0.27853	191.503	0.05569
								3.359	1.08298	166.614	-1.13913	191.673	0.11783	33.341	0.27806	191.669	0.05625
								3.192	1.08001	166.781	-1.13892	191.839	0.11828	33.174	0.27767	191.836	0.05684
								3.025	1.07701	166.947	-1.13865	192.006	0.11873	33.008	0.27723	192.003	0.05741
								2.858	1.07399	167.114	-1.13835	192.173	0.11914	32.841	0.2768	192.17	0.05798
								2.692	1.07106	167.281	-1.13806	192.339	0.11958	32.674	0.27633	192.336	0.05857
								2.525	1.0682	167.447	-1.13783	192.506	0.11995	32.508	0.276	192.503	0.05917
								2.358	1.06509	167.614	-1.13769	192.673	0.12037	32.341	0.27571	192.67	0.05976
								2.191	1.06211	167.781	-1.13755	192.839	0.12081	32.174	0.2754	192.836	0.06029
								2.025	1.05926	167.947	-1.13733	193.006	0.12125	32.008	0.27517	193.003	0.06075
								1.858	1.05637	168.114	-1.13708	193.173	0.12171	31.841	0.27499	193.17	0.06118
								1.691	1.05344	168.281	-1.13682	193.339	0.12221	31.674	0.27463	193.336	0.06154
								1.524	1.05034	168.447	-1.13658	193.506	0.12281	31.508	0.27422	193.503	0.06194
								1.358	1.04721	168.614	-1.13636	193.673	0.12347	31.341	0.27375	193.67	0.0624
								1.191	1.04412	168.78	-1.13615	193.84	0.12421	31.174	0.27313	193.836	0.06289
								1.024	1.04105	168.947	-1.13596	194.006	0.12486	31.008	0.2725	194.003	0.06333
								0.857	1.03802	169.114	-1.13579	194.173	0.12548	30.841	0.27187	194.17	0.06373
								0.691	1.03485	169.28	-1.13567	194.34	0.12611	30.674	0.27121	194.337	0.06412
								0.524	1.03197	169.447	-1.13563	194.506	0.12677	30.507	0.27053	194.503	0.06455
								0.357	1.03005	169.614	-1.13565	194.673	0.12743	30.341	0.26991	194.67	0.06501
								0.19	1.02797	169.78	-1.13571	194.84	0.12809	30.174	0.26936	194.837	0.06554
										169.947	-1.13578	195.006	0.12875	30.007	0.26885	195.003	0.0661
												195.173	0.12938	29.841	0.26837	195.17	0.06668
												195.34	0.13003	29.674	0.26789	195.337	0.06736
												195.507	0.13067	29.507	0.26743	195.503	0.06792
												195.673	0.13127	29.341	0.26688	195.67	0.06847
												195.84	0.13177	29.174	0.26633	195.837	0.06904
												196.007	0.13225	29.007	0.26582	196.004	0.0695
												196.173	0.13273	28.841	0.26533	196.17	0.06995
												196.34	0.13324	28.674	0.26484	196.337	0.07039
												196.507	0.13368	28.507	0.26434	196.504	0.07082
												196.673	0.1341	28.341	0.26386	196.67	0.07121
												196.84	0.1345	28.174	0.26338	196.837	0.0716
												197.007	0.1349	28.007	0.26295	197.004	0.07205
												197.173	0.13535	27.84	0.26252	197.17	0.07248
												197.34	0.13575	27.674	0.26203	197.337	0.07283
												197.507	0.13612	27.507	0.26151	197.504	0.07316
												197.674	0.1365	27.34	0.26102	197.67	0.07349
												197.84	0.1369	27.174	0.26036	197.837	0.07383
												198.007	0.13734	27.007	0.25973	198.004	0.07417
												198.174	0.13772	26.84	0.25916	198.17	0.07453
												198.34	0.13789	26.674	0.25865	198.337	0.07487
												198.507	0.13842	26.507	0.25814	198.504	0.0752
												198.674	0.13936	26.34	0.25766	198.671	0.07559
												198.84	0.1392	26.174	0.2572	198.837	0.07603
												199.006	0.11549	26.007	0.25681	199.004	0.07651
												199.169	0.04936	25.84	0.25664	199.171	0.07702
												199.323	-0.20516	25.674	0.26385	199.337	0.0775
												199.479	-0.4055	25.509	0.32152	199.504	0.07794
												199.643	-0.45856	25.345	0.4499	199.671	0.07834
												199.813	-0.40891	25.184	0.64676	199.837	0.07871
																200.004	0.07901

## Sheet: Figure 5
(a)			(b)			(c)			(d)	Marked +1 for positive field or -1 for negative field			(e)					Viscosity Fitting			(f)
T / °C	f / Hz	ε''	T / °C	f / Hz	ε''	T / °C	f / Hz	ε''	t / s	t / ms	E / V µm-1	I / mA	T / °C	γ / Pa s	γ / kPa s	Ps / C m-2	Ps / µC cm-2	T / °C	γ / Pa s	γ / kPa s	B.7		C.7		D.7		H.7
45	1	142.638	44	5	34.1435	65	5	87.1223	-0.5	-500	19.7667	-0.00426	25	6167.27	6.16727			24.852	6672.43	6.67243	1/T / K-1	γ / Pa s	1/T / K-1	γ / Pa s	1/T / K-1	γ / Pa s	1/T / K-1	γ / Pa s
45	1.32571	235.134	44	6.41438	28.5391	65	6.41438	66.5546	-0.4999	-499.9	19.8333	-0.00176	26	4131.11	4.13111	0.053	5.3	24.9106	6463.29	6.46329	0.00337	294.84	0.00325	83.712	0.00333	363	0.00336	6167.27
45	1.75751	115.189	44	8.22885	19.8655	65	8.22885	53.9726	-0.4998	-499.8	19.9	0.000866667	27			0.0527	5.27	24.9693	6266.52	6.26652	0.00334	225.4	0.00319	42.8288	0.00325	154.043	0.00334	4131.11
45	2.32995	150.254	44	10.5566	9.44575	65	10.5566	40.5496	-0.4997	-499.7	19.8809	0.0058	28	2552.64	2.55264	0.0528	5.28	25.0279	6081.24	6.08124	0.00332	164.835	0.00314	22.9297	0.00319	75.924	0.00332	2552.64
45	3.08884	90.1936	44	13.5428	9.8856	65	13.5428	36.7067	-0.4996	-499.6	20.0238	0.00893	29	2067	2.067	0.053	5.3	25.0866	5906.65	5.90665	0.0033	116.486	0.0031	13.3504	0.00314	52.8808	0.00331	2067
45	4.09492	99.048	44	17.3737	10.4949	65	17.3737	23.9576	-0.4995	-499.5	20.1524	0.0072	30	1855.96	1.85596	0.053	5.3	25.1453	5742.02	5.74202	0.00328	86.58	0.00305	8.4584	0.0031	44.7354	0.0033	1855.96
45	5.42868	54.6661	44	22.2883	3.77977	65	22.2883	18.959	-0.4994	-499.4	20.1286	0.00599	31			0.0527	5.27	25.2039	5586.65	5.58665	0.00326	71.2422			0.00305	31.8268	0.00328	1016.61
45	7.19686	52.3222	44	28.5932	1.50222	65	28.5932	11.1071	-0.4993	-499.3	19.9667	0.00264	32	1016.61	1.01661	0.0526	5.26	25.2626	5439.89	5.43989	0.00324	61.512			0.003	25.0832	0.00326	695.062
45	9.54095	38.0295	44	36.6814	-1.49967	65	36.6814	7.61013	-0.4992	-499.2	19.8095	-0.00133	33			0.0521	5.21	25.3212	5301.14	5.30114	0.00322	50.727
45	12.6486	21.7381	44	47.0577	5.94439	65	47.0577	1.63506	-0.4991	-499.1	19.9048	-0.00377	34	695.062	0.695062	0.0518	5.18	25.3799	5169.87	5.16987	0.00319	41.9286
45	16.7683	17.486	44	60.3692	0.20456	65	60.3692	1.26487	-0.499	-499	20.1333	-0.00176	35			0.0516	5.16	25.4385	5045.54	5.04554	0.00317	28.7512
45	22.23	19.9668	44	77.4462	0.22854	65	77.4462	5.02946	-0.4989	-498.9	20.1	-0.000276191	36			0.0514	5.14	25.4972	4927.68	4.92768
45	29.4705	16.6507	44	99.3539	2.09254	65	99.3539	4.02821	-0.4988	-498.8	20.1143	-8.09525e-05	37			0.051	5.1	25.5559	4815.85	4.81585
45	39.0694	8.43143	44	127.459	1.3968	65	127.459	3.11586	-0.4987	-498.7	20.0333	0.000280952	38			0.0506	5.06	25.6145	4709.63	4.70963
45	51.7948	-1.01426	44	163.514	1.3402	65	163.514	2.7247	-0.4986	-498.6	20.0095	-0.000219048	39			0.05	5	25.6732	4608.64	4.60864
45	68.6649	6.1374	44	209.768	1.39164	65	209.768	1.80661	-0.4985	-498.5	19.9667	0.000395238	40			0.0494	4.94	25.7318	4512.53	4.51253
45	91.0298	8.88451	44	269.106	1.56291	65	269.106	1.65382	-0.4984	-498.4	19.9857	0.00168	41			0.0489	4.89	25.7905	4420.96	4.42096
45	120.679	9.68443	44	345.229	1.34148	65	345.229	1.3596	-0.4983	-498.3	19.7381	0.00354	42			0.0485	4.85	25.8492	4333.63	4.33363
45	159.986	12.3735	44	442.886	2.40809	65	442.886	0.97593	-0.4982	-498.2	19.919	0.00287	43			0.0393	3.93	25.9078	4250.26	4.25026
45	212.095	15.3492	44	568.168	2.29587	65	568.168	0.96563	-0.4981	-498.1	20.1476	0.00353						25.9665	4170.57	4.17057
45	281.177	19.1525	44	728.889	3.12156	65	728.889	0.80033	-0.498	-498	20.0714	0.00316						26.0251	4094.33	4.09433
45	372.759	24.1236	44	935.074	3.79779	65	935.074	0.82027	-0.4979	-497.9	19.919	0.00213						26.0838	4021.3	4.0213
45	494.171	30.5477	44	1199.58	4.68883	65	1199.58	0.7235	-0.4978	-497.8	19.8571	0.001						26.1425	3951.28	3.95128
45	655.129	41.3165	44	1538.92	6.1534	65	1538.92	0.7086	-0.4977	-497.7	19.7381	-0.00193						26.2011	3884.05	3.88405
45	868.511	53.7627	44	1974.24	7.64711	65	1974.24	0.85272	-0.4976	-497.6	19.7524	-0.00666						26.2598	3819.45	3.81945
45	1151.4	68.8489	44	2532.7	9.61576	65	2532.7	1.05198	-0.4975	-497.5	19.8	-0.00916						26.3184	3757.3	3.7573
45	1526.42	86.7662	44	3249.14	12.5815	65	3249.14	1.18806	-0.4974	-497.4	19.8952	-0.00822						26.3771	3697.45	3.69745
45	2023.59	106.358	44	4168.24	15.8074	65	4168.24	1.45947	-0.4973	-497.3	19.7429	-0.0069						26.4357	3639.74	3.63974
45	2682.7	125.011	44	5347.34	19.9099	65	5347.34	1.83295	-0.4972	-497.2	19.981	-0.00215						26.4944	3584.04	3.58404
45	3556.48	138.564	44	6859.97	24.8829	65	6859.97	2.26479	-0.4971	-497.1	20.0762	0.0032						26.5531	3530.23	3.53023
45	4714.87	142.997	44	8800.49	30.661	65	8800.49	2.88135	-0.497	-497	20.0286	0.00507						26.6117	3478.17	3.47817
45	6250.55	136.888	44	11289.9	36.9304	65	11289.9	3.63851	-0.4969	-496.9	19.8095	0.00446						26.6704	3427.78	3.42778
45	8286.43	122.32	44	14483.6	43.0893	65	14483.6	4.65088	-0.4968	-496.8	19.9143	0.00393						26.7291	3378.94	3.37894
45	10985.4	103.529	44	18580.6	48.1919	65	18580.6	5.96534	-0.4967	-496.7	19.9	0.00224						26.7877	3331.55	3.33155
45	14563.5	84.3107	44	23836.6	51.1836	65	23836.6	7.60926	-0.4966	-496.6	19.8952	0.0011						26.8464	3285.54	3.28554
45	19307	66.9704	44	30579.5	51.3683	65	30579.5	9.67656	-0.4965	-496.5	19.9667	0.001						26.905	3240.82	3.24082
45	25595.5	52.4202	44	39229.6	48.8455	65	39229.6	12.3033	-0.4964	-496.4	20.1	0.000780952						26.9637	3197.3	3.1973
45	33932.2	40.7045	44	50326.8	44.3533	65	50326.8	15.5052	-0.4963	-496.3	19.9286	-0.000761905						27.0223	3154.93	3.15493
45	44984.3	31.5218	44	64563	38.8782	65	64563	19.313	-0.4962	-496.2	19.9476	-0.0015						27.081	3113.64	3.11364
45	59636.2	24.4124	44	82826.2	33.2425	65	82826.2	23.6069	-0.4961	-496.1	19.8571	-0.00171						27.1397	3073.36	3.07336
45	79060.4	18.9609	44	106256	27.9647	65	106256	28.2107	-0.496	-496	19.7667	-0.000971428						27.1983	3034.04	3.03404
45	104811	14.7987	44	136313	23.2876	65	136313	32.5718	-0.4959	-495.9	19.6095	-0.000885714						27.257	2995.62	2.99562
45	138950	11.6279	44	174873	19.2716	65	174873	35.9475	-0.4958	-495.8	19.7667	-0.000552381						27.3156	2958.05	2.95805
45	184207	9.2053	44	224340	15.8949	65	224340	37.6759	-0.4957	-495.7	19.8429	0.000314286						27.3743	2921.3	2.9213
45	244205	7.36147	44	287800	13.101	65	287800	37.393	-0.4956	-495.6	20.0191	0.000304762						27.433	2885.31	2.88531
45	323746	5.9647	44	369212	10.8048	65	369212	35.2467	-0.4955	-495.5	19.9667	-0.00122						27.4916	2850.05	2.85005
45	429193	4.91111	44	473653	8.94207	65	473653	31.9043	-0.4954	-495.4	20.0048	-0.00208						27.5503	2815.47	2.81547
45	568987	4.14493	44	607637	7.45713	65	607637	28.0812	-0.4953	-495.3	19.8714	-0.00224						27.6089	2781.55	2.78155
45	754312	3.60765	44	779523	6.28853	65	779523	24.2993	-0.4952	-495.2	19.9476	-0.00292						27.6676	2748.26	2.74826
45	1000000	3.26968	44	1000000	5.40222	65	1000000	20.8813	-0.4951	-495.1	19.8857	-0.00348						27.7263	2715.55	2.71555
44	1	438.613	43	5	30.4807	64	5	88.0209	-0.495	-495	19.9476	-0.00275						27.7849	2683.41	2.68341
44	1.32571	164.713	43	6.41438	28.5595	64	6.41438	57.3865	-0.4949	-494.9	19.8571	-0.00356						27.8436	2651.81	2.65181
44	1.75751	161.392	43	8.22885	8.18359	64	8.22885	41.6134	-0.4948	-494.8	20.0762	-0.0039						27.9022	2620.72	2.62072
44	2.32995	109.974	43	10.5566	12.5448	64	10.5566	37.3048	-0.4947	-494.7	19.9905	-0.00343						27.9609	2590.12	2.59012
44	3.08884	60.3219	43	13.5428	5.02094	64	13.5428	27.8781	-0.4946	-494.6	19.9524	-0.00175						28.0195	2559.99	2.55999
44	4.09492	58.2897	43	17.3737	7.46834	64	17.3737	27.8245	-0.4945	-494.5	19.9	-0.00173						28.0782	2530.32	2.53032
44	5.42868	38.9621	43	22.2883	3.3748	64	22.2883	14.1563	-0.4944	-494.4	20.1524	4.28577e-05						28.1369	2501.07	2.50107
44	7.19686	34.6769	43	28.5932	8.43298	64	28.5932	17.4254	-0.4943	-494.3	20.1952	0.000776191						28.1955	2472.24	2.47224
44	9.54095	24.6855	43	36.6814	8.00332	64	36.6814	13.5788	-0.4942	-494.2	20.1238	0.00139						28.2542	2443.8	2.4438
44	12.6486	20.0764	43	47.0577	-6.37318	64	47.0577	-4.99361	-0.4941	-494.1	20.0571	0.000514286						28.3129	2415.75	2.41575
44	16.7683	16.0618	43	60.3692	2.80849	64	60.3692	4.94859	-0.494	-494	19.9286	0.000195238						28.3715	2388.07	2.38807
44	22.23	8.20016	43	77.4462	3.32762	64	77.4462	7.06005	-0.4939	-493.9	19.919	0.0026						28.4302	2360.74	2.36074
44	29.4705	5.86836	43	99.3539	1.14323	64	99.3539	4.31291	-0.4938	-493.8	19.9714	0.00574						28.4888	2333.75	2.33375
44	39.0694	12.4966	43	127.459	0.87125	64	127.459	3.49946	-0.4937	-493.7	19.9286	0.00651						28.5475	2307.1	2.3071
44	51.7948	17.6649	43	163.514	1.50628	64	163.514	2.59109	-0.4936	-493.6	19.7381	0.0027						28.6061	2280.77	2.28077
44	68.6649	10.983	43	209.768	1.58526	64	209.768	1.84066	-0.4935	-493.5	19.6809	0.00259						28.6648	2254.75	2.25475
44	91.0298	11.1072	43	269.106	1.79121	64	269.106	1.1109	-0.4934	-493.4	19.7905	-4.76157e-06						28.7235	2229.03	2.22903
44	120.679	12.3915	43	345.229	1.92634	64	345.229	1.33844	-0.4933	-493.3	19.8476	-0.00207						28.7821	2203.6	2.2036
44	159.986	15.8421	43	442.886	2.77454	64	442.886	1.18608	-0.4932	-493.2	19.8476	-0.00307						28.8408	2178.45	2.17845
44	212.095	20.0014	43	568.168	2.9358	64	568.168	1.01817	-0.4931	-493.1	19.7333	0.00181						28.8994	2153.58	2.15358
44	281.177	25.49	43	728.889	3.68945	64	728.889	0.85151	-0.493	-493	19.8952	0.0033						28.9581	2128.98	2.12898
44	372.759	32.1606	43	935.074	4.70598	64	935.074	0.93356	-0.4929	-492.9	20.1048	0.0039						29.0168	2104.64	2.10464
44	494.171	43.1988	43	1199.58	5.88047	64	1199.58	0.82891	-0.4928	-492.8	20.3095	0.0015						29.0754	2080.55	2.08055
44	655.129	55.8951	43	1538.92	7.39825	64	1538.92	0.90632	-0.4927	-492.7	19.981	-0.000514285						29.1341	2056.72	2.05672
44	868.511	71.1596	43	1974.24	9.40269	64	1974.24	0.98188	-0.4926	-492.6	19.9667	-0.00319						29.1927	2033.12	2.03312
44	1151.4	90.796	43	2532.7	11.9846	64	2532.7	1.19447	-0.4925	-492.5	19.8524	-0.0029						29.2514	2009.76	2.00976
44	1526.42	111.339	43	3249.14	15.2227	64	3249.14	1.32697	-0.4924	-492.4	19.8952	-0.00225						29.3101	1986.63	1.98663
44	2023.59	131.985	43	4168.24	19.2618	64	4168.24	1.69807	-0.4923	-492.3	19.6762	0.000466667						29.3687	1963.73	1.96373
44	2682.7	147.876	43	5347.34	24.141	64	5347.34	2.06834	-0.4922	-492.2	19.8381	0.00267						29.4274	1941.05	1.94105
44	3556.48	154.713	43	6859.97	29.8668	64	6859.97	2.65234	-0.4921	-492.1	19.7857	0.00398						29.486	1918.59	1.91859
44	4714.87	150.027	43	8800.49	36.3228	64	8800.49	3.3618	-0.492	-492	19.8952	0.0031						29.5447	1896.34	1.89634
44	6250.55	135.583	43	11289.9	42.8482	64	11289.9	4.30747	-0.4919	-491.9	19.7571	0.00139						29.6033	1874.3	1.8743
44	8286.43	115.682	43	14483.6	48.6848	64	14483.6	5.48035	-0.4918	-491.8	19.9524	7.61904e-05						29.662	1852.47	1.85247
44	10985.4	94.7351	43	18580.6	52.6242	64	18580.6	6.99921	-0.4917	-491.7	19.8524	-0.000480952						29.7207	1830.83	1.83083
44	14563.5	75.5294	43	23836.6	53.8503	64	23836.6	8.91418	-0.4916	-491.6	19.9095	-0.000119048						29.7793	1809.4	1.8094
44	19307	59.2197	43	30579.5	52.1162	64	30579.5	11.3088	-0.4915	-491.5	19.9571	-0.0007						29.838	1788.16	1.78816
44	25595.5	46.0224	43	39229.6	48.0199	64	39229.6	14.3413	-0.4914	-491.4	19.9952	-0.000719048						29.8967	1767.11	1.76711
44	33932.2	35.6141	43	50326.8	42.5665	64	50326.8	17.9714	-0.4913	-491.3	19.9095	-0.00132						29.9553	1746.24	1.74624
44	44984.3	27.561	43	64563	36.6903	64	64563	22.2142	-0.4912	-491.2	19.8286	-0.00127						30.014	1725.57	1.72557
44	59636.2	21.3706	43	82826.2	31.0348	64	82826.2	26.8384	-0.4911	-491.1	19.8905	-0.00183						30.0726	1705.08	1.70508
44	79060.4	16.6453	43	106256	25.9242	64	106256	31.531	-0.491	-491	19.8905	-0.00126						30.1313	1684.76	1.68476
44	104811	13.0443	43	136313	21.4975	64	136313	35.5956	-0.4909	-490.9	19.8286	-0.000171428						30.1899	1664.63	1.66463
44	138950	10.2996	43	174873	17.746	64	174873	38.2371	-0.4908	-490.8	19.9238	-0.00145						30.2486	1644.67	1.64467
44	184207	8.20513	43	224340	14.6122	64	224340	38.9223	-0.4907	-490.7	19.8952	-0.00476						30.3073	1624.88	1.62488
44	244205	6.61886	43	287800	12.0378	64	287800	37.5811	-0.4906	-490.6	20.0762	-0.00744						30.3659	1605.27	1.60527
44	323746	5.42556	43	369212	9.93105	64	369212	34.6294	-0.4905	-490.5	19.9524	-0.00775						30.4246	1585.82	1.58582
44	429193	4.53751	43	473653	8.23065	64	473653	30.8272	-0.4904	-490.4	20.0191	-0.0084						30.4832	1566.54	1.56654
44	568987	3.90764	43	607637	6.87627	64	607637	26.8368	-0.4903	-490.3	19.8286	-0.00562						30.5419	1547.42	1.54742
44	754312	3.48496	43	779523	5.82061	64	779523	23.0684	-0.4902	-490.2	19.8095	-0.00181						30.6006	1528.46	1.52846
44	1000000	3.24508	43	1000000	5.01924	64	1000000	19.7536	-0.4901	-490.1	19.7476	0.00139						30.6592	1509.67	1.50967
43	1	217.615	42	5	518.023	63	5	59.1017	-0.49	-490	19.8905	0.00117						30.7179	1491.03	1.49103
43	1.32571	157.209	42	6.41438	533.217	63	6.41438	38.7183	-0.4899	-489.9	19.9571	0.00114						30.7765	1472.55	1.47255
43	1.75751	85.9583	42	8.22885	539.756	63	8.22885	52.0734	-0.4898	-489.8	20.0429	4.28571e-05						30.8352	1454.23	1.45423
43	2.32995	201.976	42	10.5566	571.139	63	10.5566	34.9451	-0.4897	-489.7	19.8857	-0.00148						30.8939	1436.06	1.43606
43	3.08884	57.3816	42	13.5428	615.417	63	13.5428	25.7663	-0.4896	-489.6	19.8095	-0.000985714						30.9525	1418.04	1.41804
43	4.09492	59.4715	42	17.3737	689.394	63	17.3737	18.5262	-0.4895	-489.5	19.9857	0.00239						31.0112	1400.17	1.40017
43	5.42868	57.7137	42	22.2883	781.749	63	22.2883	14.9968	-0.4894	-489.4	20.2476	0.00618						31.0698	1382.44	1.38244
43	7.19686	36.9641	42	28.5932	901.189	63	28.5932	15.9774	-0.4893	-489.3	20.1952	0.00798						31.1285	1364.87	1.36487
43	9.54095	19.288	42	36.6814	1052.86	63	36.6814	14.7957	-0.4892	-489.2	20.0143	0.00968						31.1871	1347.44	1.34744
43	12.6486	22.1541	42	47.0577	1243.43	63	47.0577	11.4536	-0.4891	-489.1	20.0143	0.00908						31.2458	1330.15	1.33015
43	16.7683	17.7785	42	60.3692	1447.83	63	60.3692	11.3465	-0.489	-489	20.2238	0.00622						31.3045	1313.01	1.31301
43	22.23	10.7179	42	77.4462	1682.11	63	77.4462	6.14324	-0.4889	-488.9	20.0905	0.0026						31.3631	1296.01	1.29601
43	29.4705	12.7025	42	99.3539	1912.76	63	99.3539	3.05969	-0.4888	-488.8	20.0095	0.0013						31.4218	1279.15	1.27915
43	39.0694	16.7833	42	127.459	2109.72	63	127.459	3.48035	-0.4887	-488.7	19.8809	0.00149						31.4805	1262.42	1.26242
43	51.7948	22.1863	42	163.514	2238.14	63	163.514	1.89069	-0.4886	-488.6	19.9762	0.00282						31.5391	1245.83	1.24583
43	68.6649	7.24487	42	209.768	2270.33	63	209.768	1.84066	-0.4885	-488.5	20.0429	0.00256						31.5978	1229.38	1.22938
43	91.0298	12.2264	42	269.106	2196.31	63	269.106	1.25562	-0.4884	-488.4	20.2048	0.00165						31.6564	1213.07	1.21307
43	120.679	16.5873	42	345.229	2042.23	63	345.229	1.2885	-0.4883	-488.3	20.0143	0.00134						31.7151	1196.88	1.19688
43	159.986	20.4752	42	442.886	1820.46	63	442.886	0.81336	-0.4882	-488.2	19.7524	0.00147						31.7737	1180.83	1.18083
43	212.095	26.4307	42	568.168	1574.68	63	568.168	0.96827	-0.4881	-488.1	19.8048	-0.000495237						31.8324	1164.91	1.16491
43	281.177	33.8758	42	728.889	1334.02	63	728.889	0.81148	-0.488	-488	19.9857	-0.00115						31.8911	1149.12	1.14912
43	372.759	47.6018	42	935.074	1115.3	63	935.074	0.93607	-0.4879	-487.9	19.9857	-0.000485714						31.9497	1133.46	1.13346
43	494.171	56.7974	42	1199.58	924.888	63	1199.58	0.80654	-0.4878	-487.8	19.8333	-0.000152381						32.0084	1117.92	1.11792
43	655.129	73.3527	42	1538.92	763.079	63	1538.92	1.01771	-0.4877	-487.7	19.6809	-0.000790476						32.067	1102.51	1.10251
43	868.511	93.2904	42	1974.24	627.947	63	1974.24	1.08692	-0.4876	-487.6	19.6809	-0.000266667						32.1257	1087.23	1.08723
43	1151.4	116.158	42	2532.7	516.182	63	2532.7	1.43346	-0.4875	-487.5	19.8476	-0.000609524						32.1844	1072.07	1.07207
43	1526.42	138.915	42	3249.14	424.653	63	3249.14	1.50562	-0.4874	-487.4	19.9428	-0.00382						32.243	1057.03	1.05703
43	2023.59	157.58	42	4168.24	349.915	63	4168.24	2.00518	-0.4873	-487.3	19.8476	-0.00688						32.3017	1042.12	1.04212
43	2682.7	167.098	42	5347.34	289.414	63	5347.34	2.44785	-0.4872	-487.2	19.6809	-0.00901						32.3603	1027.33	1.02733
43	3556.48	164.367	42	6859.97	240.547	63	6859.97	3.15658	-0.4871	-487.1	19.6952	-0.01004						32.419	1012.65	1.01265
43	4714.87	150.475	42	8800.49	201.072	63	8800.49	3.9787	-0.487	-487	19.7905	-0.01094						32.4776	998.096	0.998096
43	6250.55	129.673	42	11289.9	169.064	63	11289.9	5.08002	-0.4869	-486.9	19.8048	-0.00856						32.5363	983.658	0.983658
43	8286.43	106.906	42	14483.6	142.571	63	14483.6	6.50139	-0.4868	-486.8	20.0048	-0.0055						32.595	969.338	0.969338
43	10985.4	85.5901	42	18580.6	120.147	63	18580.6	8.29521	-0.4867	-486.7	20.0905	-0.003						32.6536	955.133	0.955133
43	14563.5	67.3011	42	23836.6	100.695	63	23836.6	10.5367	-0.4866	-486.6	19.9476	-0.00225						32.7123	941.042	0.941042
43	19307	52.3656	42	30579.5	83.6355	63	30579.5	13.3387	-0.4865	-486.5	19.7238	-0.000571429						32.7709	927.066	0.927066
43	25595.5	40.5404	42	39229.6	68.8118	63	39229.6	16.8243	-0.4864	-486.4	19.6905	0.000766667						32.8296	913.203	0.913203
43	33932.2	31.3339	42	50326.8	56.1452	63	50326.8	20.9502	-0.4863	-486.3	19.8952	6.19047e-05						32.8883	899.451	0.899451
43	44984.3	24.2545	42	64563	45.5381	63	64563	25.6126	-0.4862	-486.2	19.8667	-0.0026						32.9469	885.811	0.885811
43	59636.2	18.8432	42	82826.2	36.8657	63	82826.2	30.4916	-0.4861	-486.1	19.9238	-0.00409						33.0056	872.28	0.87228
43	79060.4	14.7241	42	106256	29.7428	63	106256	35.0718	-0.486	-486	19.8714	-0.00377						33.0643	858.859	0.858859
43	104811	11.5747	42	136313	23.9959	63	136313	38.5451	-0.4859	-485.9	20.0571	-0.004						33.1229	845.546	0.845546
43	138950	9.17727	42	174873	19.3882	63	174873	40.1819	-0.4858	-485.8	19.8857	-0.00424						33.1816	832.341	0.832341
43	184207	7.34944	42	224340	15.7084	63	224340	39.6799	-0.4857	-485.7	19.8524	-0.00252						33.2402	819.242	0.819242
43	244205	5.96873	42	287800	12.7795	63	287800	37.3173	-0.4856	-485.6	19.8286	-0.0009						33.2989	806.248	0.806248
43	323746	4.93812	42	369212	10.439	63	369212	33.6955	-0.4855	-485.5	19.9619	-0.00225						33.3575	793.359	0.793359
43	429193	4.18197	42	473653	8.58761	63	473653	29.5763	-0.4854	-485.4	19.9143	-0.00206						33.4162	780.574	0.780574
43	568987	3.65939	42	607637	7.13457	63	607637	25.5187	-0.4853	-485.3	19.8191	-0.000595239						33.4749	767.893	0.767893
43	754312	3.33787	42	779523	6.01631	63	779523	21.8193	-0.4852	-485.2	19.7524	-0.000442858						33.5335	755.313	0.755313
43	1000000	3.17922	42	1000000	5.17241	63	1000000	18.6358	-0.4851	-485.1	20.0143	-0.00262						33.5922	742.835	0.742835
42	1	103.448	41	5	1349	62	5	74.9776	-0.485	-485	20.1619	-0.000714286						33.6508	730.457	0.730457
42	1.32571	152.112	41	6.41438	1435.48	62	6.41438	44.3178	-0.4849	-484.9	20.2429	-0.000690476						33.7095	718.179	0.718179
42	1.75751	212.162	41	8.22885	1612.03	62	8.22885	40.7395	-0.4848	-484.8	20.0905	-0.00117						33.7682	706	0.706
42	2.32995	92.6843	41	10.5566	1836.21	62	10.5566	32.1067	-0.4847	-484.7	19.9905	-0.00277						33.8108	697.205	0.697205
42	3.08884	57.0746	41	13.5428	2118.13	62	13.5428	20.0652	-0.4846	-484.6	19.7905	-0.00102						33.8198	695.354	0.695354
42	4.09492	52.2034	41	17.3737	2494.46	62	17.3737	19.2556	-0.4845	-484.5	19.8476	-0.00245						33.8268	693.918	0.693918
42	5.42868	21.7505	41	22.2883	2968.5	62	22.2883	13.4323	-0.4844	-484.4	19.7619	-0.00302						33.8288	693.506	0.693506
42	7.19686	35.3317	41	28.5932	3552.13	62	28.5932	15.6648	-0.4843	-484.3	19.8238	-0.00461						33.8378	691.659	0.691659
42	9.54095	25.8544	41	36.6814	4267.99	62	36.6814	13.0213	-0.4842	-484.2	19.7714	-0.0028						33.8469	689.815	0.689815
42	12.6486	11.282	41	47.0577	5134.85	62	47.0577	-8.16208	-0.4841	-484.1	19.9238	-0.00416						33.8559	687.973	0.687973
42	16.7683	14.4369	41	60.3692	6079.18	62	60.3692	2.50962	-0.484	-484	19.981	-0.00564						33.8649	686.134	0.686134
42	22.23	14.0616	41	77.4462	7089.27	62	77.4462	4.5036	-0.4839	-483.9	20.0571	-0.00848						33.8739	684.297	0.684297
42	29.4705	10.0439	41	99.3539	8039.24	62	99.3539	2.63462	-0.4838	-483.8	19.7905	-0.00745						33.8829	682.462	0.682462
42	39.0694	6.07581	41	127.459	8774.97	62	127.459	2.64483	-0.4837	-483.7	19.7952	-0.00921						33.8855	681.935	0.681935
42	51.7948	8.48137	41	163.514	9132.52	62	163.514	2.16135	-0.4836	-483.6	19.8429	-0.00762						33.8919	680.629	0.680629
42	68.6649	17.4563	41	209.768	9011.46	62	209.768	1.66979	-0.4835	-483.5	19.9476	-0.00584						33.9009	678.799	0.678799
42	91.0298	16.5771	41	269.106	8429.13	62	269.106	1.47667	-0.4834	-483.4	19.9143	-0.00222						33.9099	676.971	0.676971
42	120.679	20.9261	41	345.229	7519.98	62	345.229	0.81699	-0.4833	-483.3	20.1429	-0.0013						33.9189	675.145	0.675145
42	159.986	27.557	41	442.886	6446.24	62	442.886	1.14278	-0.4832	-483.2	20.0905	0.00193						33.9279	673.322	0.673322
42	212.095	35.9712	41	568.168	5362.27	62	568.168	0.97565	-0.4831	-483.1	20.0905	0.00254						33.9369	671.501	0.671501
42	281.177	46.4722	41	728.889	4366.36	62	728.889	0.89397	-0.483	-483	20.0095	0.00236						33.9441	670.047	0.670047
42	372.759	58.9461	41	935.074	3504.41	62	935.074	0.79699	-0.4829	-482.9	20.0143	0.000614286						33.946	669.682	0.669682
42	494.171	76.4055	41	1199.58	2785.48	62	1199.58	1.00512	-0.4828	-482.8	19.9333	-0.000504762						33.9549	667.865	0.667865
42	655.129	98.6947	41	1538.92	2200.52	62	1538.92	1.03728	-0.4827	-482.7	19.8571	-0.00213						33.964	666.05	0.66605
42	868.511	123.202	41	1974.24	1731.37	62	1974.24	1.19961	-0.4826	-482.6	19.7667	-0.00128						33.973	664.238	0.664238
42	1151.4	149.484	41	2532.7	1358.64	62	2532.7	1.67439	-0.4825	-482.5	19.6238	0.000819048						33.982	662.428	0.662428
42	1526.42	169.874	41	3249.14	1064.52	62	3249.14	1.9588	-0.4824	-482.4	19.6952	0.00274						34.0028	658.256	0.658256
42	2023.59	182.072	41	4168.24	833.302	62	4168.24	2.34754	-0.4823	-482.3	19.8333	0.00352						34.0615	646.559	0.646559
42	2682.7	181.045	41	5347.34	651.848	62	5347.34	2.93582	-0.4822	-482.2	19.9714	0.00335						34.1201	634.956	0.634956
42	3556.48	167.474	41	6859.97	509.778	62	6859.97	3.73822	-0.4821	-482.1	20.0429	0.0018						34.1788	623.447	0.623447
42	4714.87	145.594	41	8800.49	398.51	62	8800.49	4.76429	-0.482	-482	19.9143	0.000595238						34.2374	612.03	0.61203
42	6250.55	120.87	41	11289.9	311.517	62	11289.9	6.06795	-0.4819	-481.9	19.7238	-0.00254						34.2961	600.706	0.600706
42	8286.43	97.2984	41	14483.6	243.478	62	14483.6	7.75979	-0.4818	-481.8	19.7381	-0.00698						34.3548	589.472	0.589472
42	10985.4	76.8871	41	18580.6	190.284	62	18580.6	9.90705	-0.4817	-481.7	19.8714	-0.00684						34.4134	578.329	0.578329
42	14563.5	60.0558	41	23836.6	148.713	62	23836.6	12.5787	-0.4816	-481.6	19.8905	-0.00214						34.4721	567.276	0.567276
42	19307	46.6466	41	30579.5	116.245	62	30579.5	15.8576	-0.4815	-481.5	19.8762	-0.000371428						34.5307	556.311	0.556311
42	25595.5	36.1853	41	39229.6	90.9398	62	39229.6	19.8873	-0.4814	-481.4	19.9	0.000666667						34.5894	545.435	0.545435
42	33932.2	28.1198	41	50326.8	71.2324	62	50326.8	24.5093	-0.4813	-481.3	19.9619	0.00402						34.648	534.646	0.534646
42	44984.3	21.8342	41	64563	55.864	62	64563	29.5591	-0.4812	-481.2	19.8143	0.00331						34.7067	523.944	0.523944
42	59636.2	16.9898	41	82826.2	43.9383	62	82826.2	34.5112	-0.4811	-481.1	19.8952	-0.00244						34.7654	513.328	0.513328
42	79060.4	13.1488	41	106256	34.6724	62	106256	38.6791	-0.481	-481	20.0524	-0.00535						34.824	502.797	0.502797
42	104811	10.3956	41	136313	27.4322	62	136313	41.2307	-0.4809	-480.9	20.081	-0.00494						34.8827	492.352	0.492352
42	138950	8.2893	41	174873	21.827	62	174873	41.6226	-0.4808	-480.8	19.781	-0.00558						34.9413	481.99	0.48199
42	184207	6.69508	41	224340	17.4639	62	224340	39.8986	-0.4807	-480.7	19.6809	-0.00476						35	471.711	0.471711
42	244205	5.50723	41	287800	14.0549	62	287800	36.6229	-0.4806	-480.6	19.7476	-0.00301
42	323746	4.62774	41	369212	11.384	62	369212	32.499	-0.4805	-480.5	19.6809	-0.0021
42	429193	3.99753	41	473653	9.29891	62	473653	28.1964	-0.4804	-480.4	19.8095	-0.0026
42	568987	3.58042	41	607637	7.67881	62	607637	24.1561	-0.4803	-480.3	19.9524	-0.00211
42	754312	3.33655	41	779523	6.44719	62	779523	20.571	-0.4802	-480.2	19.9762	-0.00341
42	1000000	3.2466	41	1000000	5.52506	62	1000000	17.5401	-0.4801	-480.1	19.7619	-0.00415
41	1	29.8373	40	5	1338.11	61	5	62.283	-0.48	-480	19.7095	-0.00411
41	1.32571	212.723	40	6.41438	1480.62	61	6.41438	51.6265	-0.4799	-479.9	19.6381	-0.00309
41	1.75751	134.121	40	8.22885	1662.18	61	8.22885	36.7848	-0.4798	-479.8	19.7238	-0.00331
41	2.32995	184.567	40	10.5566	1924.21	61	10.5566	27.6641	-0.4797	-479.7	19.7333	-0.00262
41	3.08884	158.142	40	13.5428	2264.66	61	13.5428	22.7377	-0.4796	-479.6	19.781	-0.002
41	4.09492	133.921	40	17.3737	2684.52	61	17.3737	18.9937	-0.4795	-479.5	19.719	-0.00087619
41	5.42868	134.576	40	22.2883	3218.72	61	22.2883	10.1877	-0.4794	-479.4	19.781	-0.000209524
41	7.19686	154.334	40	28.5932	3874.83	61	28.5932	14.6144	-0.4793	-479.3	19.719	0.000666667
41	9.54095	172.414	40	36.6814	4668.58	61	36.6814	12.22	-0.4792	-479.2	19.781	0.00103
41	12.6486	179.256	40	47.0577	5586.4	61	47.0577	-9.18057	-0.4791	-479.1	19.6762	0.0012
41	16.7683	199.886	40	60.3692	6604.27	61	60.3692	2.39887	-0.479	-479	19.9381	0.000485714
41	22.23	220.692	40	77.4462	7635.57	61	77.4462	4.54122	-0.4789	-478.9	20.0048	3.33332e-05
41	29.4705	226.635	40	99.3539	8546.66	61	99.3539	2.2667	-0.4788	-478.8	20.0619	-0.000309524
41	39.0694	217.889	40	127.459	9172.02	61	127.459	2.55866	-0.4787	-478.7	19.9429	-0.00115
41	51.7948	200.483	40	163.514	9350.98	61	163.514	1.84835	-0.4786	-478.6	19.9143	-0.00361
41	68.6649	196.145	40	209.768	9028.41	61	209.768	1.57069	-0.4785	-478.5	19.8095	-0.00563
41	91.0298	169.993	40	269.106	8270.7	61	269.106	1.41841	-0.4784	-478.4	19.719	-0.00597
41	120.679	148.825	40	345.229	7242.02	61	345.229	0.9515	-0.4783	-478.3	19.7095	-0.0041
41	159.986	132.454	40	442.886	6118.2	61	442.886	1.04754	-0.4782	-478.2	19.6952	-0.0025
41	212.095	122.999	40	568.168	5035.31	61	568.168	0.99007	-0.4781	-478.1	19.8048	-0.0002
41	281.177	120.348	40	728.889	4068.28	61	728.889	0.87918	-0.478	-478	19.7905	0.00114
41	372.759	126.127	40	935.074	3247.46	61	935.074	0.8684	-0.4779	-477.9	19.7095	0.00264
41	494.171	138.457	40	1199.58	2571.22	61	1199.58	1.02333	-0.4778	-477.8	19.9333	0.003
41	655.129	155.311	40	1538.92	2025.5	61	1538.92	1.15078	-0.4777	-477.7	20.1333	0.00331
41	868.511	175.847	40	1974.24	1590.4	61	1974.24	1.50571	-0.4776	-477.6	20.1429	0.00216
41	1151.4	194.608	40	2532.7	1246.28	61	2532.7	1.66928	-0.4775	-477.5	19.9429	0.000809524
41	1526.42	205.675	40	3249.14	975.149	61	3249.14	2.28767	-0.4774	-477.4	19.7905	-0.00136
41	2023.59	203.608	40	4168.24	762.556	61	4168.24	2.84013	-0.4773	-477.3	19.8524	-0.00283
41	2682.7	188.47	40	5347.34	596.054	61	5347.34	3.53968	-0.4772	-477.2	19.9524	-0.00298
41	3556.48	164.223	40	6859.97	465.818	61	6859.97	4.49466	-0.4771	-477.1	19.9048	-0.00186
41	4714.87	136.636	40	8800.49	363.967	61	8800.49	5.75618	-0.477	-477	19.7095	-0.00104
41	6250.55	110.08	40	11289.9	284.375	61	11289.9	7.34146	-0.4769	-476.9	19.8191	-0.00062381
41	8286.43	86.8767	40	14483.6	222.208	61	14483.6	9.3608	-0.4768	-476.8	19.9571	-0.00062381
41	10985.4	67.7255	40	18580.6	173.611	61	18580.6	11.9119	-0.4767	-476.7	20.1	-0.00173
41	14563.5	52.4595	40	23836.6	135.679	61	23836.6	15.0703	-0.4766	-476.6	19.981	-0.00323
41	19307	40.52	40	30579.5	106.044	61	30579.5	18.9108	-0.4765	-476.5	19.8381	-0.0028
41	25595.5	31.2954	40	39229.6	82.9586	61	39229.6	23.5175	-0.4764	-476.4	19.7905	-0.000838094
41	33932.2	24.2234	40	50326.8	64.9904	61	50326.8	28.6297	-0.4763	-476.3	20	0.000528573
41	44984.3	18.8402	40	64563	50.9847	61	64563	33.9299	-0.4762	-476.2	19.9	0.00144
41	59636.2	14.7388	40	82826.2	40.1109	61	82826.2	38.6739	-0.4761	-476.1	19.8524	0.00325
41	79060.4	11.5867	40	106256	31.6743	61	106256	42.0838	-0.476	-476	19.8	0.00372
41	104811	9.20408	40	136313	25.0788	61	136313	43.396	-0.4759	-475.9	20.0762	0.0024
41	138950	7.3955	40	174873	19.9649	61	174873	42.4259	-0.4758	-475.8	20.0762	0.000633333
41	184207	6.02553	40	224340	15.9916	61	224340	39.567	-0.4757	-475.7	19.9619	-0.000190476
41	244205	5.01173	40	287800	12.8867	61	287800	35.5768	-0.4756	-475.6	19.6667	-0.00103
41	323746	4.28787	40	369212	10.4466	61	369212	31.1262	-0.4755	-475.5	19.6524	-0.00254
41	429193	3.78631	40	473653	8.54872	61	473653	26.7699	-0.4754	-475.4	19.6381	-0.00401
41	568987	3.47647	40	607637	7.07941	61	607637	22.8077	-0.4753	-475.3	19.781	-0.00408
41	754312	3.37325	40	779523	5.96568	61	779523	19.3709	-0.4752	-475.2	19.8286	-0.00482
41	1000000	3.33302	40	1000000	5.13768	61	1000000	16.5025	-0.4751	-475.1	19.781	-0.00651
40	1	1368.6	39	5	1388.42	60	5	931.275	-0.475	-475	19.6238	-0.00746
40	1.32571	1290.1	39	6.41438	1532.09	60	6.41438	923.692	-0.4749	-474.9	19.7238	-0.00635
40	1.75751	1373.7	39	8.22885	1759.4	60	8.22885	905.016	-0.4748	-474.8	19.719	-0.00569
40	2.32995	1405.23	39	10.5566	2046.86	60	10.5566	908.762	-0.4747	-474.7	19.8238	-0.00397
40	3.08884	1606.67	39	13.5428	2418.16	60	13.5428	947.895	-0.4746	-474.6	19.8571	-0.0014
40	4.09492	1746.1	39	17.3737	2885.43	60	17.3737	1001.57	-0.4745	-474.5	19.9048	0.000838095
40	5.42868	1997.24	39	22.2883	3459.83	60	22.2883	1093.71	-0.4744	-474.4	19.7762	0.00101
40	7.19686	2260.8	39	28.5932	4175.69	60	28.5932	1208.33	-0.4743	-474.3	20.0048	-0.000228571
40	9.54095	2556.36	39	36.6814	5018.26	60	36.6814	1371.01	-0.4742	-474.2	20.0905	-0.000866667
40	12.6486	2848.54	39	47.0577	5964.62	60	47.0577	1605.95	-0.4741	-474.1	19.9476	-0.000785714
40	16.7683	3075.03	39	60.3692	7008.05	60	60.3692	1870.95	-0.474	-474	19.6952	8.57143e-05
40	22.23	3178.46	39	77.4462	8019.04	60	77.4462	2220.65	-0.4739	-473.9	19.8476	-0.000128571
40	29.4705	3126.18	39	99.3539	8839.04	60	99.3539	2670.1	-0.4738	-473.8	19.8571	0.000947619
40	39.0694	2916	39	127.459	9301.84	60	127.459	3220.65	-0.4737	-473.7	19.8809	-4.76191e-05
40	51.7948	2584.36	39	163.514	9284.97	60	163.514	3904.31	-0.4736	-473.6	19.8	-0.00138
40	68.6649	2169.26	39	209.768	8776.1	60	209.768	4721.35	-0.4735	-473.5	19.781	-0.0031
40	91.0298	1781.57	39	269.106	7889.51	60	269.106	5669.3	-0.4734	-473.4	19.6238	-0.00294
40	120.679	1433.18	39	345.229	6805.71	60	345.229	6704.46	-0.4733	-473.3	19.6952	-0.00437
40	159.986	1141.17	39	442.886	5685.69	60	442.886	7758	-0.4732	-473.2	19.8476	-0.00403
40	212.095	908.314	39	568.168	4641.43	60	568.168	8681.3	-0.4731	-473.1	19.9286	-0.0034
40	281.177	729.149	39	728.889	3729.72	60	728.889	9293.19	-0.473	-473	19.9048	-0.00331
40	372.759	601.053	39	935.074	2966.5	60	935.074	9450.1	-0.4729	-472.9	19.7619	-0.00472
40	494.171	500.356	39	1199.58	2343.22	60	1199.58	9096.69	-0.4728	-472.8	19.7667	-0.0025
40	655.129	429.369	39	1538.92	1842.87	60	1538.92	8310.18	-0.4727	-472.7	19.719	0.00208
40	868.511	374.638	39	1974.24	1445.3	60	1974.24	7260.08	-0.4726	-472.6	19.781	0.0055
40	1151.4	329.357	39	2532.7	1131.52	60	2532.7	6123.56	-0.4725	-472.5	19.7048	0.00691
40	1526.42	285.483	39	3249.14	885.333	60	3249.14	5034.09	-0.4724	-472.4	19.8238	0.00853
40	2023.59	241.918	39	4168.24	692.042	60	4168.24	4065.8	-0.4723	-472.3	19.8571	0.00887
40	2682.7	199.39	39	5347.34	540.749	60	5347.34	3243.58	-0.4722	-472.2	19.9048	0.00633
40	3556.48	160.242	39	6859.97	422.496	60	6859.97	2567.59	-0.4721	-472.1	19.8333	0.0037
40	4714.87	126.365	39	8800.49	330.02	60	8800.49	2021.91	-0.472	-472	19.7619	0.00256
40	6250.55	98.4174	39	11289.9	257.857	60	11289.9	1587.45	-0.4719	-471.9	19.8238	0.000980953
40	8286.43	76.1144	39	14483.6	201.449	60	14483.6	1243.83	-0.4718	-471.8	19.8143	-0.00126
40	10985.4	58.7028	39	18580.6	157.378	60	18580.6	973.367	-0.4717	-471.7	19.7667	-0.00194
40	14563.5	45.2426	39	23836.6	122.975	60	23836.6	761.187	-0.4716	-471.6	19.6809	0.000119047
40	19307	34.9563	39	30579.5	96.1311	60	30579.5	594.918	-0.4715	-471.5	19.7762	0.00299
40	25595.5	27.1414	39	39229.6	75.2147	60	39229.6	464.837	-0.4714	-471.4	19.9048	0.00568
40	33932.2	21.209	39	50326.8	58.9445	60	50326.8	363.172	-0.4713	-471.3	19.9	0.0064
40	44984.3	16.6895	39	64563	46.2541	60	64563	283.738	-0.4712	-471.2	19.919	0.00547
40	59636.2	13.2032	39	82826.2	36.4061	60	82826.2	221.76	-0.4711	-471.1	20	0.00235
40	79060.4	10.8709	39	106256	28.7716	60	106256	173.318	-0.471	-471	20.0952	0.000566667
40	104811	8.91237	39	136313	22.7961	60	136313	135.572	-0.4709	-470.9	20.0857	0.000628572
40	138950	7.37123	39	174873	18.17	60	174873	106.143	-0.4708	-470.8	19.8714	0.00164
40	184207	6.26133	39	224340	14.5681	60	224340	83.2379	-0.4707	-470.7	19.8381	0.000133333
40	244205	5.4588	39	287800	11.7536	60	287800	65.3902	-0.4706	-470.6	19.8714	-0.000185714
40	323746	4.83815	39	369212	9.54364	60	369212	51.5433	-0.4705	-470.5	20.0857	-0.00148
40	429193	4.36083	39	473653	7.82889	60	473653	40.8386	-0.4704	-470.4	20.1095	-0.00248
40	568987	3.93479	39	607637	6.50646	60	607637	32.5975	-0.4703	-470.3	19.9429	-0.0043
40	754312	3.55328	39	779523	5.50753	60	779523	26.297	-0.4702	-470.2	19.8524	-0.00238
40	1000000	3.08004	39	1000000	4.76854	60	1000000	21.5063	-0.4701	-470.1	19.7857	-0.00189
39	1	2670.74	38	5	1443.12	59	5	935.903	-0.47	-470	19.8238	-0.0017
39	1.32571	2785.18	38	6.41438	1630.45	59	6.41438	916.053	-0.4699	-469.9	19.7762	-0.00431
39	1.75751	3393.18	38	8.22885	1867.44	59	8.22885	931.427	-0.4698	-469.8	19.7762	-0.00433
39	2.32995	3862.06	38	10.5566	2189.26	59	10.5566	944.752	-0.4697	-469.7	19.8238	-0.00412
39	3.08884	4577.22	38	13.5428	2595.46	59	13.5428	984.667	-0.4696	-469.6	19.7714	-0.00246
39	4.09492	5360.59	38	17.3737	3108.37	59	17.3737	1060.35	-0.4695	-469.5	19.9095	-0.00213
39	5.42868	6348.24	38	22.2883	3739	59	22.2883	1165.49	-0.4694	-469.4	20.0524	0.000366668
39	7.19686	7430.45	38	28.5932	4506.67	59	28.5932	1309.94	-0.4693	-469.3	20.0381	0.000638096
39	9.54095	8519.1	38	36.6814	5404.63	59	36.6814	1505.24	-0.4692	-469.2	19.9381	-0.000114285
39	12.6486	9459.38	38	47.0577	6393.78	59	47.0577	1740.22	-0.4691	-469.1	19.9524	-0.00152
39	16.7683	10041.2	38	60.3692	7437.89	59	60.3692	2074.73	-0.469	-469	20.0571	-4.76213e-06
39	22.23	10091.3	38	77.4462	8384.15	59	77.4462	2488.57	-0.4689	-468.9	20.1	0.00209
39	29.4705	9556.17	38	99.3539	9072.32	59	99.3539	3006.29	-0.4688	-468.8	20.1905	0.00397
39	39.0694	8539.78	38	127.459	9345	59	127.459	3641.63	-0.4687	-468.7	19.9714	0.0043
39	51.7948	7264.99	38	163.514	9117.12	59	163.514	4418.87	-0.4686	-468.6	19.9238	0.00264
39	68.6649	5968.15	38	209.768	8433.69	59	209.768	5343.85	-0.4685	-468.5	20.0476	0.000638095
39	91.0298	4762.04	38	269.106	7444.79	59	269.106	6396.03	-0.4684	-468.4	20.1286	-0.00212
39	120.679	3727.6	38	345.229	6330.85	59	345.229	7521.45	-0.4683	-468.3	20	-0.00275
39	159.986	2882.16	38	442.886	5234.57	59	442.886	8607.8	-0.4682	-468.2	20.1667	-0.00299
39	212.095	2211.33	38	568.168	4244.24	59	568.168	9484.33	-0.4681	-468.1	20.3191	-0.000771428
39	281.177	1688.79	38	728.889	3394.26	59	728.889	9957.72	-0.468	-468	20.2905	-0.000195238
39	372.759	1289.45	38	935.074	2691.34	59	935.074	9901.44	-0.4679	-467.9	20.281	3.33331e-05
39	494.171	979.872	38	1199.58	2121.95	59	1199.58	9320.35	-0.4678	-467.8	20.2048	-0.00126
39	655.129	744.771	38	1538.92	1666.94	59	1538.92	8341.68	-0.4677	-467.7	20.0143	-0.00374
39	868.511	566.444	38	1974.24	1306.37	59	1974.24	7166.49	-0.4676	-467.6	19.9905	-0.00696
39	1151.4	430.871	38	2532.7	1022.3	59	2532.7	5968.28	-0.4675	-467.5	20.1762	-0.0076
39	1526.42	328.079	38	3249.14	799.564	59	3249.14	4860.46	-0.4674	-467.4	20.1667	-0.00569
39	2023.59	249.785	38	4168.24	625.034	59	4168.24	3899.82	-0.4673	-467.3	19.8762	-0.00421
39	2682.7	190.088	38	5347.34	488.429	59	5347.34	3097.74	-0.4672	-467.2	19.8905	-0.00166
39	3556.48	144.488	38	6859.97	381.569	59	6859.97	2445.12	-0.4671	-467.1	20.1238	0.000480952
39	4714.87	109.851	38	8800.49	298.109	59	8800.49	1921.93	-0.467	-467	20.0667	0.00114
39	6250.55	83.4646	38	11289.9	232.875	59	11289.9	1506.63	-0.4669	-466.9	19.781	-0.000242857
39	8286.43	63.4827	38	14483.6	181.937	59	14483.6	1179.29	-0.4668	-466.8	19.6381	-0.0013
39	10985.4	48.3557	38	18580.6	142.138	59	18580.6	922.057	-0.4667	-466.7	19.919	-0.00158
39	14563.5	36.9413	38	23836.6	111.074	59	23836.6	720.526	-0.4666	-466.6	19.9238	-0.00261
39	19307	28.358	38	30579.5	86.8337	59	30579.5	562.779	-0.4665	-466.5	19.9381	-0.00428
39	25595.5	21.9147	38	39229.6	67.9611	59	39229.6	439.422	-0.4664	-466.4	20.0952	-0.00649
39	33932.2	17.0565	38	50326.8	53.2844	59	50326.8	343.097	-0.4663	-466.3	20.1619	-0.00672
39	44984.3	13.4122	38	64563	41.8411	59	64563	267.892	-0.4662	-466.2	19.8381	-0.00657
39	59636.2	10.6563	38	82826.2	32.958	59	82826.2	209.274	-0.4661	-466.1	19.6095	-0.00505
39	79060.4	8.60732	38	106256	26.0781	59	106256	163.487	-0.466	-466	19.9762	-0.00455
39	104811	7.04701	38	136313	20.6877	59	136313	127.821	-0.4659	-465.9	20.0191	-0.00489
39	138950	5.91029	38	174873	16.5062	59	174873	100.059	-0.4658	-465.8	19.9952	-0.00539
39	184207	5.10397	38	224340	13.2538	59	224340	78.4628	-0.4657	-465.7	19.7429	-0.00428
39	244205	4.56327	38	287800	10.7059	59	287800	61.6354	-0.4656	-465.6	19.8667	-0.00247
39	323746	4.1978	38	369212	8.71476	59	369212	48.5906	-0.4655	-465.5	19.9143	-0.00167
39	429193	3.95309	38	473653	7.16942	59	473653	38.5101	-0.4654	-465.4	19.9	-0.000557142
39	568987	3.74563	38	607637	5.98369	59	607637	30.7585	-0.4653	-465.3	19.8952	0.00106
39	754312	3.40521	38	779523	5.0905	59	779523	24.8378	-0.4652	-465.2	19.9524	0.00113
39	1000000	2.89689	38	1000000	4.43353	59	1000000	20.339	-0.4651	-465.1	20.1429	-0.00115
38	1	2800.4	37	5	1501.67	58	5	968.272	-0.465	-465	20.0667	-0.00165
38	1.32571	3060.69	37	6.41438	1713.55	58	6.41438	910.473	-0.4649	-464.9	20.0714	-0.000652381
38	1.75751	3527.6	37	8.22885	1995.16	58	8.22885	934.217	-0.4648	-464.8	19.9571	-0.00224
38	2.32995	4155.01	37	10.5566	2354.25	58	10.5566	969.977	-0.4647	-464.7	19.7905	-0.0051
38	3.08884	4844.02	37	13.5428	2795.97	58	13.5428	1027.54	-0.4646	-464.6	19.8381	-0.00559
38	4.09492	5770.64	37	17.3737	3358.51	58	17.3737	1112.56	-0.4645	-464.5	19.9667	-0.00563
38	5.42868	6803.77	37	22.2883	4037.05	58	22.2883	1226.21	-0.4644	-464.4	20.1429	-0.00623
38	7.19686	7916.41	37	28.5932	4863.43	58	28.5932	1386.11	-0.4643	-464.3	20.0952	-0.00841
38	9.54095	8977.58	37	36.6814	5807.27	58	36.6814	1596.22	-0.4642	-464.2	19.9429	-0.00907
38	12.6486	9824.22	37	47.0577	6816.04	58	47.0577	1864.97	-0.4641	-464.1	19.8238	-0.01032
38	16.7683	10231.1	37	60.3692	7839.31	58	60.3692	2220.47	-0.464	-464	19.8857	-0.00831
38	22.23	10066.2	37	77.4462	8700.05	58	77.4462	2672.91	-0.4639	-463.9	20.0429	-0.00526
38	29.4705	9316.31	37	99.3539	9230.19	58	99.3539	3230.35	-0.4638	-463.8	19.9571	-0.000528571
38	39.0694	8153.65	37	127.459	9292.84	58	127.459	3914.23	-0.4637	-463.7	19.8619	0.000385715
38	51.7948	6819.2	37	163.514	8860.66	58	163.514	4745.93	-0.4636	-463.6	19.8619	0.000895239
38	68.6649	5536.22	37	209.768	8028.02	58	209.768	5724.89	-0.4635	-463.5	19.9571	-0.000828571
38	91.0298	4371.94	37	269.106	6966.51	58	269.106	6817.22	-0.4634	-463.4	20.0286	-0.0034
38	120.679	3398.34	37	345.229	5847.52	58	345.229	7953.56	-0.4633	-463.3	19.9143	-0.00568
38	159.986	2615.02	37	442.886	4790.3	58	442.886	9004.45	-0.4632	-463.2	20.0333	-0.00402
38	212.095	1998.97	37	568.168	3858.61	58	568.168	9780.03	-0.4631	-463.1	20.1333	-0.00214
38	281.177	1522.2	37	728.889	3072.93	58	728.889	10102.8	-0.463	-463	20.0429	-0.00154
38	372.759	1157.49	37	935.074	2429.78	58	935.074	9877.31	-0.4629	-462.9	19.7238	-0.00215
38	494.171	877.081	37	1199.58	1912.24	58	1199.58	9149.38	-0.4628	-462.8	19.581	-0.00232
38	655.129	666.238	37	1538.92	1500.45	58	1538.92	8080.33	-0.4627	-462.7	19.8667	-0.00209
38	868.511	504.877	37	1974.24	1175.12	58	1974.24	6869.7	-0.4626	-462.6	20.0905	-0.00228
38	1151.4	383.019	37	2532.7	919.318	58	2532.7	5677.63	-0.4625	-462.5	20.1	-0.00246
38	1526.42	290.534	37	3249.14	718.742	58	3249.14	4600.7	-0.4624	-462.4	19.8048	-0.00165
38	2023.59	220.493	37	4168.24	561.643	58	4168.24	3678.84	-0.4623	-462.3	20.0048	-0.000395238
38	2682.7	167.338	37	5347.34	438.826	58	5347.34	2915.69	-0.4622	-462.2	20.0048	-0.000566667
38	3556.48	126.981	37	6859.97	342.919	58	6859.97	2297.54	-0.4621	-462.1	19.981	-0.000657143
38	4714.87	96.3521	37	8800.49	267.847	58	8800.49	1804.15	-0.462	-462	19.8	-0.001
38	6250.55	73.1682	37	11289.9	209.208	58	11289.9	1413.71	-0.4619	-461.9	19.9619	-0.00274
38	8286.43	55.6377	37	14483.6	163.448	58	14483.6	1106.08	-0.4618	-461.8	19.9143	-0.00321
38	10985.4	42.4142	37	18580.6	127.712	58	18580.6	864.595	-0.4617	-461.7	19.8191	-0.00247
38	14563.5	32.4573	37	23836.6	99.8221	58	23836.6	675.499	-0.4616	-461.6	19.781	-0.00157
38	19307	24.9868	37	30579.5	78.0469	58	30579.5	527.511	-0.4615	-461.5	19.9	-0.00239
38	25595.5	19.3788	37	39229.6	61.1188	58	39229.6	411.858	-0.4614	-461.4	20.0286	-0.00117
38	33932.2	15.1567	37	50326.8	47.9389	58	50326.8	321.542	-0.4613	-461.3	20.0143	-0.00132
38	44984.3	11.9831	37	64563	37.6692	58	64563	251.04	-0.4612	-461.2	19.9571	-0.00178
38	59636.2	9.58057	37	82826.2	29.6953	58	82826.2	196.101	-0.4611	-461.1	19.8333	-0.00271
38	79060.4	7.79961	37	106256	23.5278	58	106256	153.195	-0.461	-461	19.9905	-0.00092381
38	104811	6.44548	37	136313	18.6853	58	136313	119.779	-0.4609	-460.9	20.0762	-0.000561905
38	138950	5.47522	37	174873	14.9305	58	174873	93.7697	-0.4608	-460.8	20.0048	0.000652381
38	184207	4.78936	37	224340	12.0138	58	224340	73.5465	-0.4607	-460.7	19.7762	0.0012
38	244205	4.33415	37	287800	9.72044	58	287800	57.7907	-0.4606	-460.6	19.8619	0.00189
38	323746	4.019	37	369212	7.93321	58	369212	45.5837	-0.4605	-460.5	20.0429	-0.000271428
38	429193	3.81282	37	473653	6.55296	58	473653	36.1541	-0.4604	-460.4	19.981	-0.000804761
38	568987	3.62308	37	607637	5.49487	58	607637	28.9077	-0.4603	-460.3	19.8952	-0.00216
38	754312	3.378	37	779523	4.70415	58	779523	23.3764	-0.4602	-460.2	19.8571	-0.00324
38	1000000	3.01128	37	1000000	4.12543	58	1000000	19.1753	-0.4601	-460.1	20.1	-0.00499
37	1	2829.27	36	5	1587.34	57	5	947.182	-0.46	-460	20.0524	-0.00404
37	1.32571	3468.22	36	6.41438	1815.88	57	6.41438	947.935	-0.4599	-459.9	19.8905	-0.00492
37	1.75751	3844.98	36	8.22885	2131.88	57	8.22885	962.579	-0.4598	-459.8	19.6809	-0.0066
37	2.32995	4568.2	36	10.5566	2530.35	57	10.5566	998.236	-0.4597	-459.7	19.6524	-0.00734
37	3.08884	5330.13	36	13.5428	3017.98	57	13.5428	1059.03	-0.4596	-459.6	19.6667	-0.0061
37	4.09492	6259.09	36	17.3737	3630.58	57	17.3737	1152.58	-0.4595	-459.5	19.6524	-0.00475
37	5.42868	7356.02	36	22.2883	4368.22	57	22.2883	1290.64	-0.4594	-459.4	19.7095	-0.00314
37	7.19686	8463.26	36	28.5932	5243.7	57	28.5932	1462.63	-0.4593	-459.3	19.7905	-0.00116
37	9.54095	9437.76	36	36.6814	6228.51	57	36.6814	1691.36	-0.4592	-459.2	19.8619	-0.000485714
37	12.6486	10080.8	36	47.0577	7244.71	57	47.0577	2009.58	-0.4591	-459.1	19.7619	-0.00185
37	16.7683	10197.8	36	60.3692	8218.59	57	60.3692	2378.1	-0.459	-459	19.8238	-0.00475
37	22.23	9713.69	36	77.4462	8955.2	57	77.4462	2857.55	-0.4589	-458.9	19.8143	-0.00729
37	29.4705	8734.4	36	99.3539	9292.84	57	99.3539	3458.78	-0.4588	-458.8	19.781	-0.00645
37	39.0694	7474.72	36	127.459	9141.8	57	127.459	4190.06	-0.4587	-458.7	19.6381	-0.00448
37	51.7948	6137.62	36	163.514	8520.17	57	163.514	5072.4	-0.4586	-458.6	19.6524	-0.0024
37	68.6649	4892.56	36	209.768	7570.55	57	209.768	6094.63	-0.4585	-458.5	19.7238	-0.00012381
37	91.0298	3829.89	36	269.106	6467.65	57	269.106	7217.21	-0.4584	-458.4	19.7333	0.00237
37	120.679	2958.47	36	345.229	5365.79	57	345.229	8346.08	-0.4583	-458.3	19.7524	0.0026
37	159.986	2266.54	36	442.886	4359.88	57	442.886	9340.3	-0.4582	-458.2	19.8476	0.00175
37	212.095	1726.87	36	568.168	3493.33	57	568.168	9996.42	-0.4581	-458.1	19.8857	-0.000852382
37	281.177	1312.41	36	728.889	2772.03	57	728.889	10154.1	-0.458	-458	19.7381	-0.0041
37	372.759	994.582	36	935.074	2186.81	57	935.074	9757.83	-0.4579	-457.9	19.7524	-0.00575
37	494.171	754.832	36	1199.58	1718.17	57	1199.58	8899.6	-0.4578	-457.8	19.8286	-0.00558
37	655.129	571.589	36	1538.92	1347.06	57	1538.92	7760.2	-0.4577	-457.7	19.781	-0.00653
37	868.511	433.154	36	1974.24	1054.35	57	1974.24	6533.95	-0.4576	-457.6	19.6381	-0.0036
37	1151.4	328.434	36	2532.7	824.65	57	2532.7	5363.15	-0.4575	-457.5	19.6667	0.000985714
37	1526.42	248.918	36	3249.14	644.497	57	3249.14	4325.65	-0.4574	-457.4	19.6524	0.00333
37	2023.59	188.799	36	4168.24	503.504	57	4168.24	3448.27	-0.4573	-457.3	19.7238	0.0013
37	2682.7	143.477	36	5347.34	393.352	57	5347.34	2727.33	-0.4572	-457.2	19.7476	0.000857143
37	3556.48	108.914	36	6859.97	307.284	57	6859.97	2146.41	-0.4571	-457.1	19.7238	0.000190476
37	4714.87	82.6684	36	8800.49	239.966	57	8800.49	1684.03	-0.457	-457	19.6238	-0.000442857
37	6250.55	62.7806	36	11289.9	187.461	57	11289.9	1318.84	-0.4569	-456.9	19.7667	-0.00108
37	8286.43	47.8135	36	14483.6	146.423	57	14483.6	1031.6	-0.4568	-456.8	19.8857	-0.00139
37	10985.4	36.5163	36	18580.6	114.391	57	18580.6	806.177	-0.4567	-456.7	19.8619	0.0003
37	14563.5	28.0315	36	23836.6	89.4188	57	23836.6	629.777	-0.4566	-456.6	19.6809	0.00284
37	19307	21.6658	36	30579.5	69.9435	57	30579.5	491.746	-0.4565	-456.5	19.6952	0.00469
37	25595.5	16.8805	36	39229.6	54.783	57	39229.6	383.895	-0.4564	-456.4	19.8048	0.00519
37	33932.2	13.2643	36	50326.8	42.997	57	50326.8	299.671	-0.4563	-456.3	19.8048	0.00688
37	44984.3	10.5458	36	64563	33.8141	57	64563	233.993	-0.4562	-456.2	19.6809	0.00628
37	59636.2	8.48303	36	82826.2	26.6841	57	82826.2	182.779	-0.4561	-456.1	19.7381	0.00395
37	79060.4	6.93974	36	106256	21.1719	57	106256	142.802	-0.456	-456	19.9429	0.00174
37	104811	5.78362	36	136313	16.8364	57	136313	111.676	-0.4559	-455.9	19.9	0.00144
37	138950	4.95937	36	174873	13.4753	57	174873	87.4358	-0.4558	-455.8	19.8809	-4.7619e-05
37	184207	4.37845	36	224340	10.8651	57	224340	68.5977	-0.4557	-455.7	20.0524	-0.000552381
37	244205	4.00151	36	287800	8.81017	57	287800	53.9202	-0.4556	-455.6	20.0381	-0.000904763
37	323746	3.75672	36	369212	7.21487	57	369212	42.5577	-0.4555	-455.5	19.9524	-0.000190477
37	429193	3.60372	36	473653	5.98692	57	473653	33.7881	-0.4554	-455.4	19.9238	0.00097619
37	568987	3.46759	36	607637	5.04778	57	607637	27.0544	-0.4553	-455.3	19.919	0.00265
37	754312	3.27381	36	779523	4.34885	57	779523	21.9191	-0.4552	-455.2	19.6524	0.00259
37	1000000	2.97469	36	1000000	3.83793	57	1000000	18.0172	-0.4551	-455.1	19.7667	0.00131
36	1	3240.39	35	5	1686.23	56	5	941.3	-0.455	-455	19.8	0.000685715
36	1.32571	3646.47	35	6.41438	1958.81	56	6.41438	957.742	-0.4549	-454.9	19.8952	-0.000704761
36	1.75751	4259.91	35	8.22885	2295.38	56	8.22885	965.51	-0.4548	-454.8	19.7714	0.00254
36	2.32995	4939.5	35	10.5566	2726.63	56	10.5566	1020.47	-0.4547	-454.7	19.8667	-0.00848
36	3.08884	5838.55	35	13.5428	3266.26	56	13.5428	1096.78	-0.4546	-454.6	23.3429	-0.03411
36	4.09492	6869.05	35	17.3737	3934.49	56	17.3737	1199.89	-0.4545	-454.5	9.64286	-0.06776
36	5.42868	7977.1	35	22.2883	4725.52	56	22.2883	1350.24	-0.4544	-454.4	-9.90476	-0.09109
36	7.19686	9035.55	35	28.5932	5650.5	56	28.5932	1537.15	-0.4543	-454.3	-23.7095	-0.11655
36	9.54095	9844.93	35	36.6814	6659.57	56	36.6814	1792.84	-0.4542	-454.2	-20.3048	-0.12277
36	12.6486	10219.2	35	47.0577	7665.04	56	47.0577	2133.43	-0.4541	-454.1	-20.2333	-0.10944
36	16.7683	10001.6	35	60.3692	8550.44	56	60.3692	2533.99	-0.454	-454	-20.1571	-0.08751
36	22.23	9201.58	35	77.4462	9135.13	56	77.4462	3052.01	-0.4539	-453.9	-20.3048	-0.07608
36	29.4705	8027.23	35	99.3539	9260.07	56	99.3539	3693.06	-0.4538	-453.8	-20.3286	-0.06514
36	39.0694	6696.88	35	127.459	8891.19	56	127.459	4472.83	-0.4537	-453.7	-20.2429	-0.05708
36	51.7948	5397.51	35	163.514	8106.47	56	163.514	5404.76	-0.4536	-453.6	-20.1476	-0.05089
36	68.6649	4264.99	35	209.768	7069.7	56	209.768	6468.75	-0.4535	-453.5	-20.2667	-0.04541
36	91.0298	3313.34	35	269.106	5954.35	56	269.106	7610.13	-0.4534	-453.4	-20.3476	-0.0384
36	120.679	2546.98	35	345.229	4891.17	56	345.229	8719.24	-0.4533	-453.3	-20.3714	-0.03269
36	159.986	1945.15	35	442.886	3947.74	56	442.886	9627.31	-0.4532	-453.2	-20.3238	-0.0255
36	212.095	1479.02	35	568.168	3147.27	56	568.168	10141.9	-0.4531	-453.1	-20.2048	-0.02042
36	281.177	1122.88	35	728.889	2489.97	56	728.889	10123.9	-0.453	-453	-20.2667	-0.01851
36	372.759	850.865	35	935.074	1960.35	56	935.074	9566.96	-0.4529	-452.9	-20.2762	-0.01817
36	494.171	643.974	35	1199.58	1538.6	56	1199.58	8595.74	-0.4528	-452.8	-20.3476	-0.01516
36	655.129	487.913	35	1538.92	1205.19	56	1538.92	7405.14	-0.4527	-452.7	-20.3333	-0.01492
36	868.511	369.538	35	1974.24	942.799	56	1974.24	6180.78	-0.4526	-452.6	-20.3333	-0.01475
36	1151.4	280.176	35	2532.7	737.247	56	2532.7	5042.12	-0.4525	-452.5	-20.3333	-0.01247
36	1526.42	211.994	35	3249.14	576.041	56	3249.14	4049.58	-0.4524	-452.4	-20.3333	-0.00969
36	2023.59	160.716	35	4168.24	450.109	56	4168.24	3219.18	-0.4523	-452.3	-20.3333	-0.01065
36	2682.7	121.88	35	5347.34	351.564	56	5347.34	2541.71	-0.4522	-452.2	-20.3476	-0.01208
36	3556.48	92.4888	35	6859.97	274.575	56	6859.97	1998.49	-0.4521	-452.1	-20.2762	-0.01233
36	4714.87	70.2898	35	8800.49	214.44	56	8800.49	1566.6	-0.452	-452	-20.2524	-0.01097
36	6250.55	53.5388	35	11289.9	167.539	56	11289.9	1226.36	-0.4519	-451.9	-20.2762	-0.01078
36	8286.43	40.9629	35	14483.6	130.875	56	14483.6	958.953	-0.4518	-451.8	-20.3762	-0.00997
36	10985.4	31.5289	35	18580.6	102.275	56	18580.6	749.268	-0.4517	-451.7	-20.219	-0.00872
36	14563.5	24.4783	35	23836.6	79.961	56	23836.6	585.231	-0.4516	-451.6	-20.1714	-0.00786
36	19307	19.2051	35	30579.5	62.561	56	30579.5	456.908	-0.4515	-451.5	-20.219	-0.01029
36	25595.5	15.255	35	39229.6	49.035	56	39229.6	356.691	-0.4514	-451.4	-20.3619	-0.0101
36	33932.2	12.2384	35	50326.8	38.5254	56	50326.8	278.432	-0.4513	-451.3	-20.3619	-0.01043
36	44984.3	9.91344	35	64563	30.326	56	64563	217.382	-0.4512	-451.2	-20.219	-0.01078
36	59636.2	8.04426	35	82826.2	23.9664	56	82826.2	169.793	-0.4511	-451.1	-20.1714	-0.01229
36	79060.4	6.45735	35	106256	19.0447	56	106256	132.682	-0.451	-451	-20.2333	-0.01114
36	104811	5.06856	35	136313	15.1692	56	136313	103.775	-0.4509	-450.9	-20.3048	-0.01139
36	138950	3.92844	35	174873	12.1614	56	174873	81.2679	-0.4508	-450.8	-20.2524	-0.0113
36	184207	2.97071	35	224340	9.82477	56	224340	63.7811	-0.4507	-450.7	-20.2762	-0.01184
36	244205	2.19031	35	287800	7.99349	56	287800	50.1547	-0.4506	-450.6	-20.3476	-0.01062
36	323746	1.61076	35	369212	6.56884	56	369212	39.6238	-0.4505	-450.5	-20.3333	-0.00963
36	429193	1.19907	35	473653	5.47766	56	473653	31.4976	-0.4504	-450.4	-20.3333	-0.0087
36	568987	0.91888	35	607637	4.64586	56	607637	25.2628	-0.4503	-450.3	-20.3333	-0.0074
36	754312	0.73198	35	779523	4.02622	56	779523	20.5105	-0.4502	-450.2	-20.3333	-0.00541
36	1000000	0.54668	35	1000000	3.57724	56	1000000	16.8972	-0.4501	-450.1	-20.3333	-0.00608
35	1	3283.1	34	5	1781.85	55	5	941.021	-0.45	-450	-20.3333	-0.00712
35	1.32571	3956.65	34	6.41438	2080.86	55	6.41438	953.802	-0.4499	-449.9	-20.3333	-0.00811
35	1.75751	4700.84	34	8.22885	2469.18	55	8.22885	1006.56	-0.4498	-449.8	-20.3476	-0.00936
35	2.32995	5417.85	34	10.5566	2948.58	55	10.5566	1043.85	-0.4497	-449.7	-20.2762	-0.0124
35	3.08884	6394.05	34	13.5428	3537.95	55	13.5428	1134.69	-0.4496	-449.6	-20.2524	-0.0132
35	4.09492	7484.39	34	17.3737	4264.35	55	17.3737	1256.95	-0.4495	-449.5	-20.2762	-0.01339
35	5.42868	8548.35	34	22.2883	5121.37	55	22.2883	1410.96	-0.4494	-449.4	-20.3476	-0.01336
35	7.19686	9500.99	34	28.5932	6085.8	55	28.5932	1630.35	-0.4493	-449.3	-20.3333	-0.01361
35	9.54095	10082.3	34	36.6814	7110.17	55	36.6814	1904.84	-0.4492	-449.2	-20.3333	-0.01188
35	12.6486	10119.7	34	47.0577	8081.34	55	47.0577	2242.49	-0.4491	-449.1	-20.3333	-0.01276
35	16.7683	9571.61	34	60.3692	8838.24	55	60.3692	2696.79	-0.449	-449	-20.3333	-0.01417
35	22.23	8544.34	34	77.4462	9215	55	77.4462	3263.83	-0.4489	-448.9	-20.3333	-0.01453
35	29.4705	7256.86	34	99.3539	9113.61	55	99.3539	3952.77	-0.4488	-448.8	-20.3333	-0.0141
35	39.0694	5945.71	34	127.459	8540.31	55	127.459	4782.19	-0.4487	-448.7	-20.3333	-0.01492
35	51.7948	4741.61	34	163.514	7622.11	55	163.514	5762.84	-0.4486	-448.6	-20.3333	-0.01304
35	68.6649	3688.08	34	209.768	6536.75	55	209.768	6860.66	-0.4485	-448.5	-20.3333	-0.01042
35	91.0298	2848.46	34	269.106	5436.86	55	269.106	8006.57	-0.4484	-448.4	-20.3476	-0.01091
35	120.679	2179.99	34	345.229	4426.43	55	345.229	9074.15	-0.4483	-448.3	-20.2905	-0.01099
35	159.986	1661	34	442.886	3551.68	55	442.886	9876.56	-0.4482	-448.2	-20.1952	-0.01
35	212.095	1261.55	34	568.168	2821.14	55	568.168	10228.2	-0.4481	-448.1	-20.1952	-0.00894
35	281.177	956.279	34	728.889	2226.41	55	728.889	10022.6	-0.448	-448	-20.3048	-0.01028
35	372.759	723.975	34	935.074	1750.35	55	935.074	9311.04	-0.4479	-447.9	-20.2905	-0.01012
35	494.171	548.269	34	1199.58	1372.21	55	1199.58	8242.74	-0.4478	-447.8	-20.2524	-0.00882
35	655.129	415.44	34	1538.92	1074.27	55	1538.92	7022.49	-0.4477	-447.7	-20.2762	-0.00593
35	868.511	314.404	34	1974.24	840.143	55	1974.24	5813.09	-0.4476	-447.6	-20.3619	-0.00524
35	1151.4	238.46	34	2532.7	656.738	55	2532.7	4715.24	-0.4475	-447.5	-20.2905	-0.0052
35	1526.42	180.393	34	3249.14	513.138	55	3249.14	3772.62	-0.4474	-447.4	-20.1952	-0.00444
35	2023.59	136.716	34	4168.24	400.927	55	4168.24	2991.67	-0.4473	-447.3	-20.2095	-0.005
35	2682.7	103.716	34	5347.34	313.144	55	5347.34	2358.43	-0.4472	-447.2	-20.2619	-0.00792
35	3556.48	78.7365	34	6859.97	244.587	55	6859.97	1852.78	-0.4471	-447.1	-20.1524	-0.00846
35	4714.87	59.8638	34	8800.49	191.022	55	8800.49	1451.66	-0.447	-447	-20.1143	-0.00753
35	6250.55	45.6473	34	11289.9	149.213	55	11289.9	1135.85	-0.4469	-446.9	-20.2333	-0.0068
35	8286.43	34.974	34	14483.6	116.599	55	14483.6	887.899	-0.4468	-446.8	-20.3762	-0.00743
35	10985.4	26.9923	34	18580.6	91.1286	55	18580.6	693.63	-0.4467	-446.7	-20.3048	-0.00646
35	14563.5	21.044	34	23836.6	71.2606	55	23836.6	541.692	-0.4466	-446.6	-20.1381	-0.00507
35	19307	16.6047	34	30579.5	55.7797	55	30579.5	422.866	-0.4465	-446.5	-20.1143	-0.00185
35	25595.5	13.2523	34	39229.6	43.7371	55	39229.6	330.08	-0.4464	-446.4	-20.2333	-0.000419049
35	33932.2	10.399	34	50326.8	34.4016	55	50326.8	257.653	-0.4463	-446.3	-20.3619	0.000357141
35	44984.3	8.33925	34	64563	27.1046	55	64563	201.152	-0.4462	-446.2	-20.3333	8.57131e-05
35	59636.2	6.80407	34	82826.2	21.4519	55	82826.2	157.131	-0.4461	-446.1	-20.3333	-0.000885715
35	79060.4	5.58227	34	106256	17.0734	55	106256	122.784	-0.446	-446	-20.3333	-0.00397
35	104811	4.7533	34	136313	13.6235	55	136313	96.0489	-0.4459	-445.9	-20.3333	-0.00599
35	138950	4.18019	34	174873	10.9429	55	174873	75.2414	-0.4458	-445.8	-20.3333	-0.00695
35	184207	3.79747	34	224340	8.86608	55	224340	59.0754	-0.4457	-445.7	-20.3333	-0.00772
35	244205	3.58801	34	287800	7.23564	55	287800	46.4867	-0.4456	-445.6	-20.3476	-0.00838
35	323746	3.44792	34	369212	5.97426	55	369212	36.7585	-0.4455	-445.5	-20.2762	-0.00888
35	429193	3.3498	34	473653	5.00896	55	473653	29.2646	-0.4454	-445.4	-20.2524	-0.00762
35	568987	3.23114	34	607637	4.27422	55	607637	23.5163	-0.4453	-445.3	-20.3048	-0.00646
35	754312	2.98262	34	779523	3.72947	55	779523	19.1367	-0.4452	-445.2	-20.2333	-0.00554
35	1000000	2.60521	34	1000000	3.33693	55	1000000	15.8033	-0.4451	-445.1	-20.1714	-0.00633
34	1	3528.78	33	5	1926.7	54	5	947.492	-0.445	-445	-20.219	-0.0053
34	1.32571	4196.62	33	6.41438	2262.03	54	6.41438	974.748	-0.4449	-444.9	-20.3619	-0.00526
34	1.75751	5125.77	33	8.22885	2671.72	54	8.22885	1023.39	-0.4448	-444.8	-20.3476	-0.00529
34	2.32995	6007.77	33	10.5566	3205.42	54	10.5566	1077.73	-0.4447	-444.7	-20.2762	-0.00662
34	3.08884	7012.03	33	13.5428	3851.1	54	13.5428	1175.8	-0.4446	-444.6	-20.2524	-0.00694
34	4.09492	8130.71	33	17.3737	4631.75	54	17.3737	1308.44	-0.4445	-444.5	-20.2762	-0.00859
34	5.42868	9152.26	33	22.2883	5538.89	54	22.2883	1493.1	-0.4444	-444.4	-20.3476	-0.00986
34	7.19686	9886.23	33	28.5932	6532.94	54	28.5932	1723.23	-0.4443	-444.3	-20.3619	-0.01105
34	9.54095	10169	33	36.6814	7538.99	54	36.6814	2018.91	-0.4442	-444.2	-20.2333	-0.01002
34	12.6486	9834.2	33	47.0577	8429.59	54	47.0577	2417.18	-0.4441	-444.1	-20.1143	-0.00803
34	16.7683	8982.12	33	60.3692	9022.75	54	60.3692	2889.79	-0.444	-444	-20.1381	-0.00538
34	22.23	7782.63	33	77.4462	9189.46	54	77.4462	3491.58	-0.4439	-443.9	-20.3048	-0.00508
34	29.4705	6451.88	33	99.3539	8859.09	54	99.3539	4232.12	-0.4438	-443.8	-20.3476	-0.00536
34	39.0694	5183.02	33	127.459	8107.25	54	127.459	5112.51	-0.4437	-443.7	-20.3333	-0.00574
34	51.7948	4079.34	33	163.514	7093.31	54	163.514	6137.87	-0.4436	-443.6	-20.3333	-0.00715
34	68.6649	3162.83	33	209.768	5990.21	54	209.768	7266.04	-0.4435	-443.5	-20.3333	-0.00847
34	91.0298	2425.04	33	269.106	4927.69	54	269.106	8405.89	-0.4434	-443.4	-20.3333	-0.00777
34	120.679	1850.57	33	345.229	3982.48	54	345.229	9403.43	-0.4433	-443.3	-20.3333	-0.00614
34	159.986	1406.82	33	442.886	3178.2	54	442.886	10071.7	-0.4432	-443.2	-20.3333	-0.00629
34	212.095	1067.31	33	568.168	2517.02	54	568.168	10241.3	-0.4431	-443.1	-20.3333	-0.00417
34	281.177	808.697	33	728.889	1981.96	54	728.889	9854.36	-0.443	-443	-20.3333	-0.00107
34	372.759	611.688	33	935.074	1555.95	54	935.074	8997.98	-0.4429	-442.9	-20.3476	0.00118
34	494.171	464.498	33	1199.58	1218.88	54	1199.58	7855.25	-0.4428	-442.8	-20.2762	0.0012
34	655.129	351.131	33	1538.92	953.796	54	1538.92	6620.58	-0.4427	-442.7	-20.2524	0.00072381
34	868.511	265.607	33	1974.24	745.684	54	1974.24	5437.83	-0.4426	-442.6	-20.2905	-0.00196
34	1151.4	202.046	33	2532.7	582.715	54	2532.7	4388.27	-0.4425	-442.5	-20.2905	-0.0067
34	1526.42	152.522	33	3249.14	455.281	54	3249.14	3499.33	-0.4424	-442.4	-20.2524	-0.01092
34	2023.59	115.633	33	4168.24	355.651	54	4168.24	2768.47	-0.4423	-442.3	-20.2905	-0.01226
34	2682.7	87.691	33	5347.34	277.773	54	5347.34	2179.67	-0.4422	-442.2	-20.2905	-0.01221
34	3556.48	66.5448	33	6859.97	216.99	54	6859.97	1710.32	-0.4421	-442.1	-20.2524	-0.01282
34	4714.87	50.6246	33	8800.49	169.476	54	8800.49	1339.41	-0.442	-442	-20.2762	-0.01244
34	6250.55	38.6305	33	11289.9	132.392	54	11289.9	1047.41	-0.4419	-441.9	-20.3476	-0.01165
34	8286.43	29.656	33	14483.6	103.432	54	14483.6	818.582	-0.4418	-441.8	-20.3333	-0.01202
34	10985.4	22.9289	33	18580.6	80.8536	54	18580.6	639.322	-0.4417	-441.7	-20.3333	-0.01197
34	14563.5	17.8708	33	23836.6	63.2522	54	23836.6	499.208	-0.4416	-441.6	-20.3333	-0.01083
34	19307	14.0514	33	30579.5	49.5444	54	30579.5	389.656	-0.4415	-441.5	-20.3333	-0.0108
34	25595.5	11.0778	33	39229.6	38.8788	54	39229.6	304.123	-0.4414	-441.4	-20.3333	-0.01139
34	33932.2	8.81551	33	50326.8	30.6022	54	50326.8	237.384	-0.4413	-441.3	-20.3333	-0.01157
34	44984.3	7.10001	33	64563	24.1512	54	64563	185.333	-0.4412	-441.2	-20.3333	-0.01
34	59636.2	5.82521	33	82826.2	19.1409	54	82826.2	144.771	-0.4411	-441.1	-20.3333	-0.0082
34	79060.4	4.84123	33	106256	15.2625	54	106256	113.148	-0.441	-441	-20.3476	-0.00652
34	104811	4.13927	33	136313	12.2027	54	136313	88.5261	-0.4409	-440.9	-20.2762	-0.00661
34	138950	3.65457	33	174873	9.82532	54	174873	69.3794	-0.4408	-440.8	-20.2524	-0.0046
34	184207	3.32692	33	224340	7.99015	54	224340	54.5092	-0.4407	-440.7	-20.2762	-0.0046
34	244205	3.1348	33	287800	6.54615	54	287800	42.9285	-0.4406	-440.6	-20.3476	-0.00636
34	323746	3.04267	33	369212	5.43111	54	369212	33.9878	-0.4405	-440.5	-20.3333	-0.00866
34	429193	3.02565	33	473653	4.58193	54	473653	27.1046	-0.4404	-440.4	-20.3333	-0.00777
34	568987	3.02063	33	607637	3.93486	54	607637	21.8288	-0.4403	-440.3	-20.3333	-0.0096
34	754312	2.96969	33	779523	3.45681	54	779523	17.8127	-0.4402	-440.2	-20.3333	-0.0079
34	1000000	2.81516	33	1000000	3.11306	54	1000000	14.7489	-0.4401	-440.1	-20.3333	-0.00375
33	1	4156.89	32	5	2043.72	53	5	971.968	-0.44	-440	-20.3333	-0.000866667
33	1.32571	4814.62	32	6.41438	2448.9	53	6.41438	989.757	-0.4399	-439.9	-20.3333	-0.00313
33	1.75751	5608.29	32	8.22885	2906.21	53	8.22885	1044.45	-0.4398	-439.8	-20.3476	-0.00278
33	2.32995	6652.54	32	10.5566	3479.27	53	10.5566	1115.36	-0.4397	-439.7	-20.2905	-0.00517
33	3.08884	7698.58	32	13.5428	4189.36	53	13.5428	1226.17	-0.4396	-439.6	-20.1952	-0.00978
33	4.09492	8767.72	32	17.3737	5017.62	53	17.3737	1378.19	-0.4395	-439.5	-20.1952	-0.01206
33	5.42868	9635.97	32	22.2883	5975.01	53	22.2883	1569.15	-0.4394	-439.4	-20.3048	-0.00982
33	7.19686	10084.6	32	28.5932	6979.11	53	28.5932	1834.12	-0.4393	-439.3	-20.2905	-0.00972
33	9.54095	10002.5	32	36.6814	7946.59	53	36.6814	2160.78	-0.4392	-439.2	-20.2524	-0.00969
33	12.6486	9320.64	32	47.0577	8726.03	53	47.0577	2558.14	-0.4391	-439.1	-20.2762	-0.00847
33	16.7683	8215.53	32	60.3692	9121.72	53	60.3692	3093.85	-0.439	-439	-20.3619	-0.00728
33	22.23	6911.36	32	77.4462	9045.46	53	77.4462	3746.65	-0.4389	-438.9	-20.2762	-0.00811
33	29.4705	5609.08	32	99.3539	8501.3	53	99.3539	4535	-0.4388	-438.8	-20.2667	-0.00735
33	39.0694	4443.28	32	127.459	7608.33	53	127.459	5468.03	-0.4387	-438.7	-20.219	-0.00701
33	51.7948	3463.95	32	163.514	6537.77	53	163.514	6537.77	-0.4386	-438.6	-20.2952	-0.00677
33	68.6649	2668.06	32	209.768	5447.45	53	209.768	7681.69	-0.4385	-438.5	-20.1619	-0.0074
33	91.0298	2036.56	32	269.106	4439.43	53	269.106	8792.8	-0.4384	-438.4	-20.1857	-0.00614
33	120.679	1550.26	32	345.229	3565.45	53	345.229	9697.76	-0.4383	-438.3	-20.219	-0.00689
33	159.986	1177.41	32	442.886	2833.83	53	442.886	10207	-0.4382	-438.2	-20.3762	-0.0058
33	212.095	891.999	32	568.168	2237.91	53	568.168	10182.1	-0.4381	-438.1	-20.2762	-0.00428
33	281.177	675.31	32	728.889	1759.07	53	728.889	9615.68	-0.438	-438	-20.2667	-0.00314
33	372.759	510.723	32	935.074	1379.52	53	935.074	8635.5	-0.4379	-437.9	-20.219	-0.0037
33	494.171	385.747	32	1199.58	1080.07	53	1199.58	7440.29	-0.4378	-437.8	-20.2667	-0.00269
33	655.129	292.547	32	1538.92	844.729	53	1538.92	6209.93	-0.4377	-437.7	-20.2762	-0.0045
33	868.511	221.464	32	1974.24	660.299	53	1974.24	5066.36	-0.4376	-437.6	-20.3476	-0.00824
33	1151.4	167.472	32	2532.7	515.885	53	2532.7	4069.95	-0.4375	-437.5	-20.3476	-0.00998
33	1526.42	127.245	32	3249.14	403.058	53	3249.14	3235.38	-0.4374	-437.4	-20.2762	-0.00976
33	2023.59	96.4531	32	4168.24	314.831	53	4168.24	2555.22	-0.4373	-437.3	-20.2524	-0.00995
33	2682.7	73.2254	32	5347.34	245.897	53	5347.34	2009	-0.4372	-437.2	-20.2762	-0.00903
33	3556.48	55.7558	32	6859.97	192.073	53	6859.97	1575.37	-0.4371	-437.1	-20.3476	-0.01056
33	4714.87	42.5733	32	8800.49	149.994	53	8800.49	1233.03	-0.437	-437	-20.3619	-0.01432
33	6250.55	32.6803	32	11289.9	117.163	53	11289.9	964.034	-0.4369	-436.9	-20.219	-0.01764
33	8286.43	25.276	32	14483.6	91.5491	53	14483.6	753.266	-0.4368	-436.8	-20.1857	-0.0166
33	10985.4	19.757	32	18580.6	71.5951	53	18580.6	588.259	-0.4367	-436.7	-20.1762	-0.01564
33	14563.5	15.624	32	23836.6	56.0237	53	23836.6	459.336	-0.4366	-436.6	-20.2238	-0.01102
33	19307	12.5396	32	30579.5	43.9025	53	30579.5	358.52	-0.4365	-436.5	-20.1952	-0.00658
33	25595.5	10.2484	32	39229.6	34.4808	53	39229.6	279.852	-0.4364	-436.4	-20.3048	-0.00397
33	33932.2	8.52409	32	50326.8	27.1803	53	50326.8	218.43	-0.4363	-436.3	-20.2905	-0.00659
33	44984.3	7.22411	32	64563	21.475	53	64563	170.549	-0.4362	-436.2	-20.2524	-0.00864
33	59636.2	6.20469	32	82826.2	17.0501	53	82826.2	133.256	-0.4361	-436.1	-20.2762	-0.0104
33	79060.4	5.3817	32	106256	13.623	53	106256	104.169	-0.436	-436	-20.3476	-0.01022
33	104811	4.57997	32	136313	10.916	53	136313	81.5228	-0.4359	-435.9	-20.3762	-0.00911
33	138950	3.83595	32	174873	8.81301	53	174873	63.9129	-0.4358	-435.8	-20.1619	-0.00822
33	184207	3.08925	32	224340	7.19474	53	224340	50.2541	-0.4357	-435.7	-20.0905	-0.00887
33	244205	2.47438	32	287800	5.92165	53	287800	39.6164	-0.4356	-435.6	-20.1762	-0.01027
33	323746	1.89319	32	369212	4.94043	53	369212	31.412	-0.4355	-435.5	-20.3191	-0.01037
33	429193	1.38078	32	473653	4.19297	53	473653	25.1002	-0.4354	-435.4	-20.2524	-0.00979
33	568987	1.00476	32	607637	3.6249	53	607637	20.2618	-0.4353	-435.3	-20.2905	-0.00899
33	754312	0.72895	32	779523	3.20739	53	779523	16.5776	-0.4352	-435.2	-20.2905	-0.00781
33	1000000	0.54569	32	1000000	2.90657	53	1000000	13.7618	-0.4351	-435.1	-20.2667	-0.0066
32	1	4748.48	31	5	2359.42	52	5	993.167	-0.435	-435	-20.219	-0.00613
32	1.32571	5029.22	31	6.41438	2797.25	52	6.41438	1006.74	-0.4349	-434.9	-20.2667	-0.00737
32	1.75751	6179.68	31	8.22885	3329.39	52	8.22885	1067.27	-0.4348	-434.8	-20.2762	-0.00808
32	2.32995	7299.92	31	10.5566	4017.47	52	10.5566	1163.03	-0.4347	-434.7	-20.3476	-0.009
32	3.08884	8461.28	31	13.5428	4812.65	52	13.5428	1288.61	-0.4346	-434.6	-20.3333	-0.00974
32	4.09492	9363.6	31	17.3737	5726.85	52	17.3737	1450.46	-0.4345	-434.5	-20.3333	-0.01023
32	5.42868	10006.3	31	22.2883	6716.9	52	22.2883	1664.93	-0.4344	-434.4	-20.3333	-0.00907
32	7.19686	10103.9	31	28.5932	7692.89	52	28.5932	1940.99	-0.4343	-434.3	-20.3333	-0.00925
32	9.54095	9660.77	31	36.6814	8513.87	52	36.6814	2298.11	-0.4342	-434.2	-20.3333	-0.00944
32	12.6486	8691.62	31	47.0577	9000.99	52	47.0577	2757.31	-0.4341	-434.1	-20.3476	-0.00872
32	16.7683	7433.74	31	60.3692	9068.07	52	60.3692	3319.35	-0.434	-434	-20.2762	-0.00858
32	22.23	6097.84	31	77.4462	8656.44	52	77.4462	4020.34	-0.4339	-433.9	-20.2524	-0.01065
32	29.4705	4868.37	31	99.3539	7857.07	52	99.3539	4862.49	-0.4338	-433.8	-20.2762	-0.01075
32	39.0694	3815.71	31	127.459	6837.21	52	127.459	5849.71	-0.4337	-433.7	-20.3476	-0.01032
32	51.7948	2954.33	31	163.514	5756.36	52	163.514	6953.45	-0.4336	-433.6	-20.3333	-0.01127
32	68.6649	2246.85	31	209.768	4729.88	52	209.768	8102.35	-0.4335	-433.5	-20.3333	-0.01278
32	91.0298	1713.93	31	269.106	3821.05	52	269.106	9162.22	-0.4334	-433.4	-20.3333	-0.01182
32	120.679	1303.83	31	345.229	3064.22	52	345.229	9942.47	-0.4333	-433.3	-20.3333	-0.01139
32	159.986	987.989	31	442.886	2429.9	52	442.886	10273.8	-0.4332	-433.2	-20.319	-0.0121
32	212.095	748.374	31	568.168	1917.18	52	568.168	10047	-0.4331	-433.1	-20.3905	-0.01353
32	281.177	566.417	31	728.889	1507.23	52	728.889	9313.41	-0.433	-433	-20.4429	-0.01327
32	372.759	429.563	31	935.074	1183.05	52	935.074	8233.24	-0.4329	-432.9	-20.2762	-0.0144
32	494.171	325.459	31	1199.58	927.215	52	1199.58	7006.14	-0.4328	-432.8	-20.1714	-0.01574
32	655.129	245.81	31	1538.92	726.01	52	1538.92	5794.82	-0.4327	-432.7	-20.1619	-0.01606
32	868.511	186.37	31	1974.24	568.158	52	1974.24	4698.99	-0.4326	-432.6	-20.281	-0.01353
32	1151.4	141.045	31	2532.7	444.444	52	2532.7	3758.82	-0.4325	-432.5	-20.3048	-0.01322
32	1526.42	107.07	31	3249.14	347.649	52	3249.14	2979.91	-0.4324	-432.4	-20.2333	-0.01255
32	2023.59	81.2607	31	4168.24	271.86	52	4168.24	2349.13	-0.4323	-432.3	-20.1714	-0.01246
32	2682.7	61.7528	31	5347.34	212.596	52	5347.34	1844.88	-0.4322	-432.2	-20.219	-0.00935
32	3556.48	46.9981	31	6859.97	166.217	52	6859.97	1445.43	-0.4321	-432.1	-20.3762	-0.00721
32	4714.87	35.9018	31	8800.49	129.966	52	8800.49	1130.86	-0.432	-432	-20.2762	-0.00441
32	6250.55	27.5589	31	11289.9	101.652	52	11289.9	883.939	-0.4319	-431.9	-20.2524	-0.00365
32	8286.43	21.2708	31	14483.6	79.5299	52	14483.6	690.502	-0.4318	-431.8	-20.2905	-0.0013
32	10985.4	16.5479	31	18580.6	62.2457	52	18580.6	539.126	-0.4317	-431.7	-20.2905	-0.00321
32	14563.5	12.9704	31	23836.6	48.7792	52	23836.6	420.937	-0.4316	-431.6	-20.2524	-0.00642
32	19307	10.2421	31	30579.5	38.2919	52	30579.5	328.513	-0.4315	-431.5	-20.2762	-0.00966
32	25595.5	8.18449	31	39229.6	30.1256	52	39229.6	256.399	-0.4314	-431.4	-20.3476	-0.01053
32	33932.2	6.60859	31	50326.8	23.8027	52	50326.8	200.129	-0.4313	-431.3	-20.3333	-0.01229
32	44984.3	5.42273	31	64563	18.8479	52	64563	156.267	-0.4312	-431.2	-20.3476	-0.01317
32	59636.2	4.52041	31	82826.2	15.0297	52	82826.2	122.104	-0.4311	-431.1	-20.2762	-0.0144
32	79060.4	3.84124	31	106256	12.0444	52	106256	95.4773	-0.431	-431	-20.2667	-0.01467
32	104811	3.35979	31	136313	9.68295	52	136313	74.7388	-0.4309	-430.9	-20.219	-0.01455
32	138950	3.0451	31	174873	7.84653	52	174873	58.6342	-0.4308	-430.8	-20.281	-0.01384
32	184207	2.85177	31	224340	6.43948	52	224340	46.1422	-0.4307	-430.7	-20.219	-0.01166
32	244205	2.77495	31	287800	5.32812	52	287800	36.4203	-0.4306	-430.6	-20.2667	-0.00798
32	323746	2.77023	31	369212	4.47434	52	369212	28.9268	-0.4305	-430.5	-20.2905	-0.00651
32	429193	2.81289	31	473653	3.82432	52	473653	23.1655	-0.4304	-430.4	-20.2905	-0.00776
32	568987	2.84458	31	607637	3.32877	52	607637	18.7491	-0.4303	-430.3	-20.281	-0.00953
32	754312	2.74502	31	779523	2.96495	52	779523	15.3812	-0.4302	-430.2	-20.1762	-0.01165
32	1000000	2.6555	31	1000000	2.70639	52	1000000	12.801	-0.4301	-430.1	-20.1429	-0.01355
31	1	5005.82	30	5	2544.04	51	5	1026.18	-0.43	-430	-20.1095	-0.01449
31	1.32571	6030.07	30	6.41438	3026.17	51	6.41438	1058.59	-0.4299	-429.9	-20.1238	-0.01377
31	1.75751	6908.53	30	8.22885	3630.49	51	8.22885	1128.75	-0.4298	-429.8	-20.0714	-0.0122
31	2.32995	7990.12	30	10.5566	4359.09	51	10.5566	1242.49	-0.4297	-429.7	-20.1524	-0.01168
31	3.08884	8985.07	30	13.5428	5211.07	51	13.5428	1389.5	-0.4296	-429.6	-20.3191	-0.01287
31	4.09492	9778.21	30	17.3737	6165.9	51	17.3737	1581.58	-0.4295	-429.5	-20.2905	-0.01432
31	5.42868	10097.6	30	22.2883	7158.56	51	22.2883	1837.22	-0.4294	-429.4	-20.2667	-0.01495
31	7.19686	9841.79	30	28.5932	8076.66	51	28.5932	2152.6	-0.4293	-429.3	-20.219	-0.01617
31	9.54095	9055.56	30	36.6814	8757.73	51	36.6814	2558.13	-0.4292	-429.2	-20.2952	-0.01534
31	12.6486	7874.13	30	47.0577	9042.86	51	47.0577	3087	-0.4291	-429.1	-20.1619	-0.01393
31	16.7683	6556.65	30	60.3692	8872.74	51	60.3692	3707.54	-0.429	-429	-20.1857	-0.01211
31	22.23	5293.12	30	77.4462	8255.49	51	77.4462	4474.58	-0.4289	-428.9	-20.219	-0.00967
31	29.4705	4167.68	30	99.3539	7329.34	51	99.3539	5389.61	-0.4288	-428.8	-20.3619	-0.00724
31	39.0694	3224.1	30	127.459	6267.21	51	127.459	6435.49	-0.4287	-428.7	-20.3333	-0.00883
31	51.7948	2463.56	30	163.514	5207	51	163.514	7564.65	-0.4286	-428.6	-20.3333	-0.01154
31	68.6649	1896.92	30	209.768	4239.13	51	209.768	8679.12	-0.4285	-428.5	-20.3333	-0.01332
31	91.0298	1442.08	30	269.106	3402.89	51	269.106	9613.01	-0.4284	-428.4	-20.3333	-0.01582
31	120.679	1093.37	30	345.229	2716.63	51	345.229	10179.3	-0.4283	-428.3	-20.3333	-0.0176
31	159.986	828.108	30	442.886	2147.73	51	442.886	10245.1	-0.4282	-428.2	-20.3333	-0.01856
31	212.095	626.634	30	568.168	1691.85	51	568.168	9766.05	-0.4281	-428.1	-20.3333	-0.01884
31	281.177	474.143	30	728.889	1328.67	51	728.889	8849.51	-0.428	-428	-20.3333	-0.01917
31	372.759	356.994	30	935.074	1041.84	51	935.074	7684.23	-0.4279	-427.9	-20.3476	-0.01941
31	494.171	271.624	30	1199.58	816.161	51	1199.58	6454.02	-0.4278	-427.8	-20.2762	-0.02165
31	655.129	205.635	30	1538.92	638.909	51	1538.92	5290.57	-0.4277	-427.7	-20.2524	-0.02324
31	868.511	155.852	30	1974.24	500.036	51	1974.24	4265.62	-0.4276	-427.6	-20.2762	-0.02321
31	1151.4	117.992	30	2532.7	391.209	51	2532.7	3400.62	-0.4275	-427.5	-20.3476	-0.02271
31	1526.42	89.5149	30	3249.14	305.995	51	3249.14	2690.97	-0.4274	-427.4	-20.3476	-0.02173
31	2023.59	67.8718	30	4168.24	239.255	51	4168.24	2119.5	-0.4273	-427.3	-20.2762	-0.02063
31	2682.7	51.6062	30	5347.34	187.085	51	5347.34	1664.15	-0.4272	-427.2	-20.2524	-0.0195
31	3556.48	39.3413	30	6859.97	146.283	51	6859.97	1304.13	-0.4271	-427.1	-20.2762	-0.01881
31	4714.87	30.1097	30	8800.49	114.395	51	8800.49	1020.64	-0.427	-427	-20.3762	-0.01866
31	6250.55	23.1499	30	11289.9	89.4711	51	11289.9	798.203	-0.4269	-426.9	-20.2333	-0.01763
31	8286.43	17.9586	30	14483.6	70.0181	51	14483.6	623.858	-0.4268	-426.8	-20.1143	-0.0162
31	10985.4	14.0264	30	18580.6	54.8341	51	18580.6	487.376	-0.4267	-426.7	-20.1667	-0.01551
31	14563.5	11.0439	30	23836.6	42.9991	51	23836.6	380.732	-0.4266	-426.6	-20.1905	-0.01647
31	19307	8.75736	30	30579.5	33.7832	51	30579.5	297.289	-0.4265	-426.5	-20.1857	-0.01748
31	25595.5	7.01863	30	39229.6	26.6173	51	39229.6	232.174	-0.4264	-426.4	-20.219	-0.0201
31	33932.2	5.68917	30	50326.8	21.0576	51	50326.8	181.311	-0.4263	-426.3	-20.3619	-0.02144
31	44984.3	4.68059	30	64563	16.7104	51	64563	141.649	-0.4262	-426.2	-20.3476	-0.02076
31	59636.2	3.91848	30	82826.2	13.3469	51	82826.2	110.886	-0.4261	-426.1	-20.2905	-0.01934
31	79060.4	3.36579	30	106256	10.7203	51	106256	86.7613	-0.426	-426	-20.1952	-0.01925
31	104811	2.98569	30	136313	8.64611	51	136313	67.9768	-0.4259	-425.9	-20.2095	-0.02014
31	138950	2.71818	30	174873	7.03284	51	174873	53.3826	-0.4258	-425.8	-20.2476	-0.0212
31	184207	2.57074	30	224340	5.79937	51	224340	42.0681	-0.4257	-425.7	-20.2095	-0.02089
31	244205	2.54233	30	287800	4.82679	51	287800	33.2635	-0.4256	-425.6	-20.1952	-0.01926
31	323746	2.6282	30	369212	4.07744	51	369212	26.4816	-0.4255	-425.5	-20.2905	-0.01721
31	429193	2.69494	30	473653	3.5059	51	473653	21.2669	-0.4254	-425.4	-20.3476	-0.01516
31	568987	2.76345	30	607637	3.07088	51	607637	17.2693	-0.4253	-425.3	-20.3333	-0.01384
31	754312	2.61393	30	779523	2.7531	51	779523	14.214	-0.4252	-425.2	-20.3333	-0.01482
31	1000000	2.2295	30	1000000	2.52755	51	1000000	11.8613	-0.4251	-425.1	-20.3476	-0.01651
30	1	5621.27	29	5	2701.2	50	5	1017.29	-0.425	-425	-20.2762	-0.01836
30	1.32571	6521.76	29	6.41438	3261.03	50	6.41438	1086.59	-0.4249	-424.9	-20.2667	-0.0196
30	1.75751	7579.27	29	8.22885	3901.93	50	8.22885	1144.17	-0.4248	-424.8	-20.2476	-0.01997
30	2.32995	8631.22	29	10.5566	4695.37	50	10.5566	1264.8	-0.4247	-424.7	-20.1524	-0.02052
30	3.08884	9503.45	29	13.5428	5600.73	50	13.5428	1409.94	-0.4246	-424.6	-20.1143	-0.02118
30	4.09492	10017.6	29	17.3737	6587.09	50	17.3737	1613.85	-0.4245	-424.5	-20.2333	-0.022
30	5.42868	9922.3	29	22.2883	7573.08	50	22.2883	1883.55	-0.4244	-424.4	-20.3619	-0.022
30	7.19686	9312.54	29	28.5932	8392.55	50	28.5932	2222.03	-0.4243	-424.3	-20.3476	-0.02307
30	9.54095	8229.12	29	36.6814	8901.65	50	36.6814	2650.32	-0.4242	-424.2	-20.2762	-0.0216
30	12.6486	6946.87	29	47.0577	8972.57	50	47.0577	3193.39	-0.4241	-424.1	-20.281	-0.01995
30	16.7683	5650.32	29	60.3692	8540.2	50	60.3692	3853.48	-0.424	-424	-20.1619	-0.01828
30	22.23	4476.07	29	77.4462	7727.74	50	77.4462	4655.09	-0.4239	-423.9	-20.1857	-0.0186
30	29.4705	3491.16	29	99.3539	6700.55	50	99.3539	5603.4	-0.4238	-423.8	-20.219	-0.0182
30	39.0694	2695.82	29	127.459	5619.62	50	127.459	6681.36	-0.4237	-423.7	-20.3762	-0.0193
30	51.7948	2072.86	29	163.514	4600.36	50	163.514	7828.71	-0.4236	-423.6	-20.2762	-0.02033
30	68.6649	1561.16	29	209.768	3703.97	50	209.768	8923.92	-0.4235	-423.5	-20.2524	-0.02082
30	91.0298	1187.92	29	269.106	2949.59	50	269.106	9794.99	-0.4234	-423.4	-20.2762	-0.01871
30	120.679	899.854	29	345.229	2333.89	50	345.229	10252.2	-0.4233	-423.3	-20.3476	-0.01868
30	159.986	681.748	29	442.886	1837.68	50	442.886	10169.2	-0.4232	-423.2	-20.3333	-0.0198
30	212.095	515.593	29	568.168	1443.47	50	568.168	9553.55	-0.4231	-423.1	-20.3333	-0.0203
30	281.177	390.501	29	728.889	1131.24	50	728.889	8541.75	-0.423	-423	-20.3333	-0.01872
30	372.759	295.15	29	935.074	886.073	50	935.074	7335.19	-0.4229	-422.9	-20.3333	-0.01999
30	494.171	223.485	29	1199.58	693.835	50	1199.58	6107.03	-0.4228	-422.8	-20.3333	-0.02027
30	655.129	169.566	29	1538.92	542.945	50	1538.92	4974.04	-0.4227	-422.7	-20.3333	-0.02001
30	868.511	128.416	29	1974.24	424.92	50	1974.24	3991.68	-0.4226	-422.6	-20.3476	-0.02015
30	1151.4	97.474	29	2532.7	332.451	50	2532.7	3171.01	-0.4225	-422.5	-20.2762	-0.02218
30	1526.42	73.8853	29	3249.14	260.192	50	3249.14	2503.25	-0.4224	-422.4	-20.2524	-0.02207
30	2023.59	56.1624	29	4168.24	203.565	50	4168.24	1967.67	-0.4223	-422.3	-20.2762	-0.02064
30	2682.7	42.7825	29	5347.34	159.29	50	5347.34	1542.78	-0.4222	-422.2	-20.3762	-0.01862
30	3556.48	32.7796	29	6859.97	124.68	50	6859.97	1207.48	-0.4221	-422.1	-20.219	-0.01794
30	4714.87	25.257	29	8800.49	97.5552	50	8800.49	944.079	-0.422	-422	-20.1714	-0.01853
30	6250.55	19.6364	29	11289.9	76.4151	50	11289.9	737.564	-0.4219	-421.9	-20.2333	-0.0202
30	8286.43	15.4172	29	14483.6	59.8803	50	14483.6	575.985	-0.4218	-421.8	-20.3048	-0.0221
30	10985.4	12.2602	29	18580.6	46.9736	50	18580.6	449.663	-0.4217	-421.7	-20.2524	-0.02369
30	14563.5	9.88902	29	23836.6	36.9053	50	23836.6	351.046	-0.4216	-421.6	-20.2762	-0.02321
30	19307	8.10241	29	30579.5	29.0664	50	30579.5	273.943	-0.4215	-421.5	-20.3476	-0.02121
30	25595.5	6.77529	29	39229.6	22.9677	50	39229.6	213.819	-0.4214	-421.4	-20.3333	-0.02359
30	33932.2	5.8194	29	50326.8	18.2304	50	50326.8	166.909	-0.4213	-421.3	-20.3476	-0.02839
30	44984.3	5.1453	29	64563	14.5126	50	64563	130.36	-0.4212	-421.2	-20.2762	-0.03138
30	59636.2	4.65712	29	82826.2	11.6705	50	82826.2	101.89	-0.4211	-421.1	-20.2667	-0.03196
30	79060.4	4.28597	29	106256	9.41746	50	106256	79.7151	-0.421	-421	-20.219	-0.03398
30	104811	3.92324	29	136313	7.63168	50	136313	62.467	-0.4209	-420.9	-20.2667	-0.0314
30	138950	3.53272	29	174873	6.24225	50	174873	49.0789	-0.4208	-420.8	-20.2905	-0.02595
30	184207	3.06405	29	224340	5.18291	50	224340	38.7078	-0.4207	-420.7	-20.2905	-0.02338
30	244205	2.56302	29	287800	4.34275	50	287800	30.6442	-0.4206	-420.6	-20.2667	-0.02393
30	323746	2.04511	29	369212	3.69412	50	369212	24.4411	-0.4205	-420.5	-20.219	-0.02344
30	429193	1.58811	29	473653	3.20015	50	473653	19.6742	-0.4204	-420.4	-20.2667	-0.02445
30	568987	1.21971	29	607637	2.82103	50	607637	16.013	-0.4203	-420.3	-20.2762	-0.02754
30	754312	1.03165	29	779523	2.54916	50	779523	13.2063	-0.4202	-420.2	-20.3619	-0.02896
30	1000000	0.94808	29	1000000	2.35475	50	1000000	11.0432	-0.4201	-420.1	-20.2762	-0.02962
29	1	6271.87	28	5	2893.46	49	5	1054.43	-0.42	-420	-20.2524	-0.0303
29	1.32571	7308.25	28	6.41438	3475.39	49	6.41438	1105.27	-0.4199	-419.9	-20.2762	-0.02891
29	1.75751	8319.44	28	8.22885	4188.92	49	8.22885	1191.47	-0.4198	-419.8	-20.3476	-0.02517
29	2.32995	9333.39	28	10.5566	5014.09	49	10.5566	1313.96	-0.4197	-419.7	-20.3333	-0.02269
29	3.08884	9872.73	28	13.5428	5961.55	49	13.5428	1488.78	-0.4196	-419.6	-20.3333	-0.02169
29	4.09492	10031.6	28	17.3737	6948.85	49	17.3737	1718.02	-0.4195	-419.5	-20.3476	-0.02112
29	5.42868	9556.19	28	22.2883	7871.96	49	22.2883	2005.43	-0.4194	-419.4	-20.2762	-0.02187
29	7.19686	8581.16	28	28.5932	8586.36	49	28.5932	2384.52	-0.4193	-419.3	-20.2524	-0.02384
29	9.54095	7353.1	28	36.6814	8917.38	49	36.6814	2853	-0.4192	-419.2	-20.2762	-0.02425
29	12.6486	6045.38	28	47.0577	8771.97	49	47.0577	3419.01	-0.4191	-419.1	-20.3476	-0.0247
29	16.7683	4829.74	28	60.3692	8185.67	49	60.3692	4146.85	-0.419	-419	-20.3333	-0.02452
29	22.23	3785.48	28	77.4462	7279.63	49	77.4462	5013.39	-0.4189	-418.9	-20.3333	-0.02333
29	29.4705	2927.88	28	99.3539	6218.8	49	99.3539	6015.85	-0.4188	-418.8	-20.3333	-0.02104
29	39.0694	2233.97	28	127.459	5156.85	49	127.459	7131.23	-0.4187	-418.7	-20.3333	-0.02154
29	51.7948	1691.61	28	163.514	4187.51	49	163.514	8275.32	-0.4186	-418.6	-20.3333	-0.02196
29	68.6649	1300.7	28	209.768	3351.53	49	209.768	9304.77	-0.4185	-418.5	-20.3333	-0.02226
29	91.0298	985.06	28	269.106	2657.12	49	269.106	10034.3	-0.4184	-418.4	-20.3333	-0.01799
29	120.679	744.637	28	345.229	2089.34	49	345.229	10287.5	-0.4183	-418.3	-20.3333	-0.01385
29	159.986	563.789	28	442.886	1640.23	49	442.886	9989.4	-0.4182	-418.2	-20.3619	-0.01073
29	212.095	426.676	28	568.168	1284.13	49	568.168	9199.03	-0.4181	-418.1	-20.219	-0.01239
29	281.177	322.893	28	728.889	1003.69	49	728.889	8087.44	-0.418	-418	-20.1714	-0.01419
29	372.759	245.579	28	935.074	783.961	49	935.074	6854.57	-0.4179	-417.9	-20.2333	-0.02152
29	494.171	185.243	28	1199.58	612.027	49	1199.58	5652.97	-0.4178	-417.8	-20.3048	-0.02861
29	655.129	140.256	28	1538.92	477.713	49	1538.92	4574.7	-0.4177	-417.7	-20.2524	-0.03328
29	868.511	106.005	28	1974.24	372.859	49	1974.24	3654.89	-0.4176	-417.6	-20.2905	-0.03189
29	1151.4	80.5477	28	2532.7	291.007	49	2532.7	2895.32	-0.4175	-417.5	-20.2905	-0.03121
29	1526.42	61.1106	28	3249.14	227.144	49	3249.14	2281.49	-0.4174	-417.4	-20.2524	-0.0291
29	2023.59	46.5604	28	4168.24	177.297	49	4168.24	1791.02	-0.4173	-417.3	-20.2905	-0.02755
29	2682.7	35.5142	28	5347.34	138.396	49	5347.34	1403.07	-0.4172	-417.2	-20.2905	-0.02543
29	3556.48	27.2256	28	6859.97	108.035	49	6859.97	1097.57	-0.4171	-417.1	-20.281	-0.02514
29	4714.87	21.0331	28	8800.49	84.3821	49	8800.49	857.749	-0.417	-417	-20.1619	-0.02504
29	6250.55	16.3641	28	11289.9	65.9635	49	11289.9	670.044	-0.4169	-416.9	-20.2	-0.02539
29	8286.43	12.7951	28	14483.6	51.6141	49	14483.6	523.194	-0.4168	-416.8	-20.1619	-0.02454
29	10985.4	10.1045	28	18580.6	40.4612	49	18580.6	408.412	-0.4167	-416.7	-20.281	-0.02437
29	14563.5	8.05213	28	23836.6	31.7736	49	23836.6	318.813	-0.4166	-416.6	-20.2905	-0.02406
29	19307	6.48269	28	30579.5	25.0247	49	30579.5	248.799	-0.4165	-416.5	-20.2905	-0.02429
29	25595.5	5.28929	28	39229.6	19.7893	49	39229.6	194.199	-0.4164	-416.4	-20.2524	-0.02368
29	33932.2	4.38435	28	50326.8	15.7264	49	50326.8	151.617	-0.4163	-416.3	-20.2762	-0.02524
29	44984.3	3.71464	28	64563	12.5438	49	64563	118.435	-0.4162	-416.2	-20.3619	-0.0264
29	59636.2	3.22513	28	82826.2	10.0959	49	82826.2	92.6138	-0.4161	-416.1	-20.2762	-0.02787
29	79060.4	2.9908	28	106256	8.17335	49	106256	72.4894	-0.416	-416	-20.2524	-0.02795
29	104811	2.87288	28	136313	6.66041	49	136313	56.8437	-0.4159	-415.9	-20.2905	-0.02969
29	138950	2.91291	28	174873	5.48067	49	174873	44.7057	-0.4158	-415.8	-20.3048	-0.02834
29	184207	3.04322	28	224340	4.58204	49	224340	35.3165	-0.4157	-415.7	-20.2095	-0.02611
29	244205	3.02692	28	287800	3.86933	49	287800	28.013	-0.4156	-415.6	-20.1381	-0.0224
29	323746	2.66294	28	369212	3.3159	49	369212	22.3977	-0.4155	-415.5	-20.2095	-0.02142
29	429193	1.75098	28	473653	2.89544	49	473653	18.0819	-0.4154	-415.4	-20.2905	-0.01954
29	568987	0.81824	28	607637	2.57066	49	607637	14.7596	-0.4153	-415.3	-20.3619	-0.0207
29	754312	0.61062	28	779523	2.34013	49	779523	12.2038	-0.4152	-415.2	-20.2762	-0.02281
29	1000000	0.46451	28	1000000	2.1794	49	1000000	10.2278	-0.4151	-415.1	-20.2524	-0.02613
28	1	7046.31	27	5	3131.43	48	5	1071.82	-0.415	-415	-20.2762	-0.02644
28	1.32571	8474.1	27	6.41438	3735.15	48	6.41438	1134.12	-0.4149	-414.9	-20.3476	-0.02705
28	1.75751	9339.53	27	8.22885	4503.79	48	8.22885	1243.24	-0.4148	-414.8	-20.3333	-0.0276
28	2.32995	9925.94	27	10.5566	5378.65	48	10.5566	1388.37	-0.4147	-414.7	-20.3333	-0.0273
28	3.08884	9871.41	27	13.5428	6330.88	48	13.5428	1579.46	-0.4146	-414.6	-20.3333	-0.0263
28	4.09492	9368.79	27	17.3737	7299.92	48	17.3737	1831.18	-0.4145	-414.5	-20.3476	-0.02686
28	5.42868	8372.1	27	22.2883	8143.9	48	22.2883	2157.58	-0.4144	-414.4	-20.2762	-0.02877
28	7.19686	7121.3	27	28.5932	8703.29	48	28.5932	2564.59	-0.4143	-414.3	-20.2667	-0.02953
28	9.54095	5840.98	27	36.6814	8839.44	48	36.6814	3078.72	-0.4142	-414.2	-20.219	-0.03179
28	12.6486	4668.1	27	47.0577	8508.48	48	47.0577	3722.38	-0.4141	-414.1	-20.2952	-0.03411
28	16.7683	3657.57	27	60.3692	7769.99	48	60.3692	4490.78	-0.414	-414	-20.1619	-0.03465
28	22.23	2831.06	27	77.4462	6790.37	48	77.4462	5407.43	-0.4139	-413.9	-20.1857	-0.03307
28	29.4705	2172.79	27	99.3539	5728.03	48	99.3539	6463.44	-0.4138	-413.8	-20.2476	-0.03229
28	39.0694	1666.11	27	127.459	4706.67	48	127.459	7597.68	-0.4137	-413.7	-20.2476	-0.03072
28	51.7948	1276.72	27	163.514	3799.3	48	163.514	8715.47	-0.4136	-413.6	-20.1857	-0.0294
28	68.6649	968.03	27	209.768	3029.43	48	209.768	9647.28	-0.4135	-413.5	-20.1762	-0.0287
28	91.0298	735.016	27	269.106	2396.26	48	269.106	10204.1	-0.4134	-413.4	-20.2238	-0.0292
28	120.679	558.257	27	345.229	1883.76	48	345.229	10234.3	-0.4133	-413.3	-20.1952	-0.02948
28	159.986	424.025	27	442.886	1477.93	48	442.886	9723.96	-0.4132	-413.2	-20.2905	-0.03138
28	212.095	322.099	27	568.168	1157.04	48	568.168	8781.73	-0.4131	-413.1	-20.3476	-0.0318
28	281.177	244.665	27	728.889	904.34	48	728.889	7598.85	-0.413	-413	-20.3619	-0.03115
28	372.759	187.249	27	935.074	706.512	48	935.074	6363.78	-0.4129	-412.9	-20.2333	-0.03
28	494.171	142.601	27	1199.58	551.687	48	1199.58	5204.58	-0.4128	-412.8	-20.1143	-0.0307
28	655.129	108.425	27	1538.92	430.792	48	1538.92	4188.07	-0.4127	-412.7	-20.1667	-0.0308
28	868.511	82.1971	27	1974.24	336.348	48	1974.24	3333.16	-0.4126	-412.6	-20.2048	-0.03076
28	1151.4	62.4448	27	2532.7	262.5	48	2532.7	2634.36	-0.4125	-412.5	-20.1286	-0.03156
28	1526.42	47.864	27	3249.14	204.936	48	3249.14	2072.33	-0.4124	-412.4	-20.1381	-0.03255
28	2023.59	36.6427	27	4168.24	159.968	48	4168.24	1625.7	-0.4123	-412.3	-20.3048	-0.03213
28	2682.7	28.2534	27	5347.34	124.873	48	5347.34	1272.65	-0.4122	-412.2	-20.3476	-0.0314
28	3556.48	21.8947	27	6859.97	97.5058	48	6859.97	995.261	-0.4121	-412.1	-20.3476	-0.03286
28	4714.87	17.1646	27	8800.49	76.1496	48	8800.49	777.673	-0.412	-412	-20.3048	-0.0343
28	6250.55	13.5677	27	11289.9	59.5215	48	11289.9	607.37	-0.4119	-411.9	-20.1381	-0.03467
28	8286.43	10.8684	27	14483.6	46.5877	48	14483.6	474.262	-0.4118	-411.8	-20.1143	-0.03478
28	10985.4	8.83513	27	18580.6	36.5241	48	18580.6	370.198	-0.4117	-411.7	-20.2333	-0.03577
28	14563.5	7.32709	27	23836.6	28.6944	48	23836.6	288.993	-0.4116	-411.6	-20.3619	-0.03614
28	19307	6.22848	27	30579.5	22.618	48	30579.5	225.533	-0.4115	-411.5	-20.3333	-0.03599
28	25595.5	5.44015	27	39229.6	17.8888	48	39229.6	176.04	-0.4114	-411.4	-20.3476	-0.0358
28	33932.2	4.8905	27	50326.8	14.2362	48	50326.8	137.461	-0.4113	-411.3	-20.2762	-0.03639
28	44984.3	4.48002	27	64563	11.3678	48	64563	107.394	-0.4112	-411.2	-20.2524	-0.03598
28	59636.2	4.09803	27	82826.2	9.13459	48	82826.2	83.9986	-0.4111	-411.1	-20.2905	-0.03416
28	79060.4	3.76798	27	106256	7.40995	48	106256	65.7787	-0.411	-411	-20.3333	-0.03333
28	104811	3.40484	27	136313	6.059	48	136313	51.6167	-0.4109	-410.9	-20.0952	-0.03381
28	138950	2.99252	27	174873	4.99764	48	174873	40.6394	-0.4108	-410.8	-19.9762	-0.03379
28	184207	2.52536	27	224340	4.1976	48	224340	32.1594	-0.4107	-410.7	-20.0952	-0.03365
28	244205	2.02173	27	287800	3.55813	48	287800	25.563	-0.4106	-410.6	-20.3333	-0.03576
28	323746	1.56209	27	369212	3.06308	48	369212	20.4948	-0.4105	-410.5	-20.2905	-0.03779
28	429193	1.20565	27	473653	2.68491	48	473653	16.5967	-0.4104	-410.4	-20.281	-0.04065
28	568987	0.89823	27	607637	2.39463	48	607637	13.5846	-0.4103	-410.3	-20.1619	-0.04314
28	754312	0.65591	27	779523	2.18599	48	779523	11.2608	-0.4102	-410.2	-20.2143	-0.04453
28	1000000	0.49315	27	1000000	2.04425	48	1000000	9.45775	-0.4101	-410.1	-20.1048	-0.04395
27	1	8067.46	26	5	3311.76	47	5	1098.57	-0.41	-410	-20.2143	-0.04365
27	1.32571	9264.75	26	6.41438	3987.37	47	6.41438	1179.12	-0.4099	-409.9	-20.1619	-0.04216
27	1.75751	9761.57	26	8.22885	4793.57	47	8.22885	1305.6	-0.4098	-409.8	-20.281	-0.0414
27	2.32995	9921.47	26	10.5566	5687.05	47	10.5566	1467.43	-0.4097	-409.7	-20.2762	-0.04191
27	3.08884	9569.99	26	13.5428	6638.05	47	13.5428	1683.16	-0.4096	-409.6	-20.3476	-0.04282
27	4.09492	8716.21	26	17.3737	7565.18	47	17.3737	1958.5	-0.4095	-409.5	-20.3333	-0.04177
27	5.42868	7516.9	26	22.2883	8295.27	47	22.2883	2319.4	-0.4094	-409.4	-20.3333	-0.03982
27	7.19686	6224.53	26	28.5932	8691.33	47	28.5932	2760.73	-0.4093	-409.3	-20.3476	-0.03707
27	9.54095	4994.68	26	36.6814	8633.82	47	36.6814	3317.66	-0.4092	-409.2	-20.2762	-0.03674
27	12.6486	3929.07	26	47.0577	8123.85	47	47.0577	4024.61	-0.4091	-409.1	-20.2524	-0.03724
27	16.7683	3045.63	26	60.3692	7284.37	47	60.3692	4844.82	-0.409	-409	-20.2762	-0.03821
27	22.23	2345.98	26	77.4462	6273.01	47	77.4462	5822.3	-0.4089	-408.9	-20.3476	-0.03927
27	29.4705	1796.63	26	99.3539	5233.09	47	99.3539	6921.45	-0.4088	-408.8	-20.3333	-0.04266
27	39.0694	1359.6	26	127.459	4267.82	47	127.459	8062.23	-0.4087	-408.7	-20.3333	-0.04407
27	51.7948	1019.98	26	163.514	3427.99	47	163.514	9127.38	-0.4086	-408.6	-20.319	-0.04399
27	68.6649	789.97	26	209.768	2725.19	47	209.768	9927.25	-0.4085	-408.5	-20.4048	-0.04467
27	91.0298	598.7	26	269.106	2151.56	47	269.106	10283.3	-0.4084	-408.4	-20.3571	-0.0469
27	120.679	453.782	26	345.229	1691.23	47	345.229	10089.3	-0.4083	-408.3	-20.3381	-0.04827
27	159.986	344.176	26	442.886	1326.34	47	442.886	9383.71	-0.4082	-408.2	-20.1762	-0.04986
27	212.095	261.225	26	568.168	1038.25	47	568.168	8320.05	-0.4081	-408.1	-20.0714	-0.05096
27	281.177	198.378	26	728.889	811.721	47	728.889	7096.06	-0.408	-408	-20.0571	-0.05119
27	372.759	152.634	26	935.074	634.268	47	935.074	5879.91	-0.4079	-407.9	-20.2476	-0.05005
27	494.171	115.634	26	1199.58	495.611	47	1199.58	4773.69	-0.4078	-407.8	-20.3762	-0.04806
27	655.129	87.9633	26	1538.92	387.037	47	1538.92	3822.17	-0.4077	-407.7	-20.2762	-0.04515
27	868.511	66.8358	26	1974.24	302.306	47	1974.24	3032.38	-0.4076	-407.6	-20.281	-0.04346
27	1151.4	51.1917	26	2532.7	236.054	47	2532.7	2391.54	-0.4075	-407.5	-20.1905	-0.04358
27	1526.42	38.9754	26	3249.14	184.364	47	3249.14	1878.86	-0.4074	-407.4	-20.0714	-0.04395
27	2023.59	29.9973	26	4168.24	143.972	47	4168.24	1472.36	-0.4073	-407.3	-20.0571	-0.04461
27	2682.7	23.2125	26	5347.34	112.455	47	5347.34	1151.92	-0.4072	-407.2	-20.2476	-0.04496
27	3556.48	18.0826	26	6859.97	87.8508	47	6859.97	900.467	-0.4071	-407.1	-20.3762	-0.04545
27	4714.87	14.2029	26	8800.49	68.6668	47	8800.49	703.414	-0.407	-407	-20.2619	-0.04427
27	6250.55	11.2886	26	11289.9	53.7154	47	11289.9	549.25	-0.4069	-406.9	-20.3381	-0.04325
27	8286.43	9.06575	26	14483.6	42.0763	47	14483.6	428.808	-0.4068	-406.8	-20.2429	-0.0421
27	10985.4	7.38422	26	18580.6	33.0235	47	18580.6	334.674	-0.4067	-406.7	-20.2571	-0.0421
27	14563.5	6.13332	26	23836.6	25.9822	47	23836.6	261.214	-0.4066	-406.6	-20.1476	-0.04202
27	19307	5.19727	26	30579.5	20.5101	47	30579.5	203.864	-0.4065	-406.5	-20.281	-0.04312
27	25595.5	4.52225	26	39229.6	16.2625	47	39229.6	159.148	-0.4064	-406.4	-20.2762	-0.04411
27	33932.2	4.05742	26	50326.8	12.9751	47	50326.8	124.29	-0.4063	-406.3	-20.3476	-0.04617
27	44984.3	3.75593	26	64563	10.3851	47	64563	97.1358	-0.4062	-406.2	-20.3333	-0.04666
27	59636.2	3.57159	26	82826.2	8.37241	47	82826.2	76.0318	-0.4061	-406.1	-20.3333	-0.0483
27	79060.4	3.43119	26	106256	6.81894	47	106256	59.5779	-0.406	-406	-20.3333	-0.05046
27	104811	3.2872	26	136313	5.59583	47	136313	46.7964	-0.4059	-405.9	-20.3619	-0.0551
27	138950	3.08488	26	174873	4.63826	47	174873	36.8977	-0.4058	-405.8	-20.219	-0.05566
27	184207	2.76321	26	224340	3.91219	47	224340	29.2575	-0.4057	-405.7	-20.1714	-0.05577
27	244205	2.3843	26	287800	3.33216	47	287800	23.3168	-0.4056	-405.6	-20.219	-0.05503
27	323746	1.9706	26	369212	2.87935	47	369212	18.7486	-0.4055	-405.5	-20.3619	-0.0551
27	429193	1.53984	26	473653	2.53731	47	473653	15.2278	-0.4054	-405.4	-20.3333	-0.0523
27	568987	1.18358	26	607637	2.2701	47	607637	12.4976	-0.4053	-405.3	-20.3333	-0.05222
27	754312	0.90145	26	779523	2.08349	47	779523	10.3856	-0.4052	-405.2	-20.3333	-0.05404
27	1000000	0.67884	26	1000000	1.95548	47	1000000	8.74286	-0.4051	-405.1	-20.3333	-0.05586
26	1	8503.23				46	5	1136.37	-0.405	-405	-20.3333	-0.05537
26	1.32571	9514.39				46	6.41438	1232.54	-0.4049	-404.9	-20.3333	-0.05559
26	1.75751	9899.11				46	8.22885	1363.97	-0.4048	-404.8	-20.3476	-0.0555
26	2.32995	9871.71				46	10.5566	1559.12	-0.4047	-404.7	-20.2905	-0.05489
26	3.08884	9160.79				46	13.5428	1796.28	-0.4046	-404.6	-20.1952	-0.0552
26	4.09492	8072.62				46	17.3737	2103.73	-0.4045	-404.5	-20.1952	-0.05798
26	5.42868	6775.93				46	22.2883	2497.81	-0.4044	-404.4	-20.2905	-0.06029
26	7.19686	5473.75				46	28.5932	2985.03	-0.4043	-404.3	-20.3476	-0.06011
26	9.54095	4338.09				46	36.6814	3594.14	-0.4042	-404.2	-20.3333	-0.05902
26	12.6486	3365.84				46	47.0577	4347.7	-0.4041	-404.1	-20.3476	-0.05783
26	16.7683	2585.93				46	60.3692	5237.73	-0.404	-404	-20.2762	-0.0558
26	22.23	1978.03				46	77.4462	6271.86	-0.4039	-403.9	-20.281	-0.05382
26	29.4705	1501.26				46	99.3539	7401.13	-0.4038	-403.8	-20.1619	-0.05442
26	39.0694	1128.5				46	127.459	8528.06	-0.4037	-403.7	-20.1857	-0.05604
26	51.7948	856.816				46	163.514	9503.45	-0.4036	-403.6	-20.219	-0.05661
26	68.6649	651.301				46	209.768	10136.5	-0.4035	-403.5	-20.3619	-0.05638
26	91.0298	491.215				46	269.106	10269.3	-0.4034	-403.4	-20.3333	-0.05674
26	120.679	370.832				46	345.229	9849.43	-0.4033	-403.3	-20.3333	-0.05791
26	159.986	280.638				46	442.886	8971.4	-0.4032	-403.2	-20.3333	-0.0577
26	212.095	211.808				46	568.168	7818.89	-0.4031	-403.1	-20.3333	-0.05725
26	281.177	160.485				46	728.889	6582.64	-0.403	-403	-20.3333	-0.05769
26	372.759	121.3				46	935.074	5403.7	-0.4029	-402.9	-20.3333	-0.05905
26	494.171	91.9868				46	1199.58	4359.3	-0.4028	-402.8	-20.3333	-0.05901
26	655.129	69.7714				46	1538.92	3475.61	-0.4027	-402.7	-20.3333	-0.06042
26	868.511	53.2055				46	1974.24	2749.8	-0.4026	-402.6	-20.3619	-0.05923
26	1151.4	40.6302				46	2532.7	2164.51	-0.4025	-402.5	-20.219	-0.05655
26	1526.42	31.0438				46	3249.14	1698.52	-0.4024	-402.4	-20.1714	-0.05358
26	2023.59	23.8956				46	4168.24	1330.08	-0.4023	-402.3	-20.219	-0.05377
26	2682.7	18.5314				46	5347.34	1040.13	-0.4022	-402.2	-20.3619	-0.05223
26	3556.48	14.4721				46	6859.97	812.884	-0.4021	-402.1	-20.3333	-0.05406
26	4714.87	11.3687				46	8800.49	634.732	-0.402	-402	-20.3333	-0.05608
26	6250.55	8.9926				46	11289.9	495.573	-0.4019	-401.9	-20.3333	-0.0573
26	8286.43	7.17123				46	14483.6	386.815	-0.4018	-401.8	-20.3333	-0.05621
26	10985.4	5.76103				46	18580.6	301.883	-0.4017	-401.7	-20.3333	-0.05808
26	14563.5	4.66326				46	23836.6	235.617	-0.4016	-401.6	-20.3333	-0.05965
26	19307	3.8002				46	30579.5	183.883	-0.4015	-401.5	-20.3476	-0.06124
26	25595.5	3.13443				46	39229.6	143.55	-0.4014	-401.4	-20.2762	-0.06167
26	33932.2	2.60663				46	50326.8	112.127	-0.4013	-401.3	-20.2524	-0.06041
26	44984.3	2.19167				46	64563	87.6547	-0.4012	-401.2	-20.2619	-0.0575
26	59636.2	1.86875				46	82826.2	68.6293	-0.4011	-401.1	-20.419	-0.05603
26	79060.4	1.61914				46	106256	53.8155	-0.401	-401	-20.3571	-0.0568
26	104811	1.42621				46	136313	42.3155	-0.4009	-400.9	-20.3238	-0.05878
26	138950	1.28276				46	174873	33.416	-0.4008	-400.8	-20.2048	-0.06111
26	184207	1.19345				46	224340	26.5597	-0.4007	-400.7	-20.2952	-0.06364
26	244205	1.14838				46	287800	21.2205	-0.4006	-400.6	-20.1619	-0.06495
26	323746	1.14481				46	369212	17.1119	-0.4005	-400.5	-20.1857	-0.0647
26	429193	1.18972				46	473653	13.9391	-0.4004	-400.4	-20.219	-0.0641
26	568987	1.2867				46	607637	11.4698	-0.4003	-400.3	-20.3905	-0.06614
26	754312	1.4328				46	779523	9.55403	-0.4002	-400.2	-20.219	-0.06935
26	1000000	1.63895				46	1000000	8.06501	-0.4001	-400.1	-20.2	-0.07191
25	1	9014.72				45	5	1198.68	-0.4	-400	-20.1191	-0.07217
25	1.32571	9899.61				45	6.41438	1278.12	-0.3999	-399.9	-20.1429	-0.07163
25	1.75751	9967.1				45	8.22885	1457.51	-0.3998	-399.8	-20.1381	-0.0695
25	2.32995	9428.73				45	10.5566	1660.47	-0.3997	-399.7	-20.3048	-0.06766
25	3.08884	8522.01				45	13.5428	1927.1	-0.3996	-399.6	-20.3762	-0.06597
25	4.09492	7332.74				45	17.3737	2272.16	-0.3995	-399.5	-20.219	-0.0665
25	5.42868	6018.15				45	22.2883	2700.63	-0.3994	-399.4	-20.1714	-0.0686
25	7.19686	4832.4				45	28.5932	3241.25	-0.3993	-399.3	-20.2048	-0.07106
25	9.54095	3779				45	36.6814	3907.81	-0.3992	-399.2	-20.419	-0.07056
25	12.6486	2914.18				45	47.0577	4720.34	-0.3991	-399.1	-20.4143	-0.06989
25	16.7683	2231.38				45	60.3692	5671.42	-0.399	-399	-20.4048	-0.07046
25	22.23	1701.32				45	77.4462	6757.33	-0.3989	-398.9	-20.2619	-0.07079
25	29.4705	1293.87				45	99.3539	7898.14	-0.3988	-398.8	-20.2667	-0.07117
25	39.0694	967.888				45	127.459	8980.72	-0.3987	-398.7	-20.219	-0.07286
25	51.7948	723.472				45	163.514	9830.66	-0.3986	-398.6	-20.281	-0.0745
25	68.6649	561.291				45	209.768	10259.6	-0.3985	-398.5	-20.219	-0.07386
25	91.0298	422.131				45	269.106	10150	-0.3984	-398.4	-20.2667	-0.07408
25	120.679	317.705				45	345.229	9513.06	-0.3983	-398.3	-20.2762	-0.07381
25	159.986	240.634				45	442.886	8492.86	-0.3982	-398.2	-20.3476	-0.0741
25	212.095	181.953				45	568.168	7283.59	-0.3981	-398.1	-20.3333	-0.07401
25	281.177	137.533				45	728.889	6058.96	-0.398	-398	-20.3619	-0.07521
25	372.759	104.064				45	935.074	4932.5	-0.3979	-397.9	-20.219	-0.07528
25	494.171	78.6251				45	1199.58	3956.67	-0.3978	-397.8	-20.1714	-0.07597
25	655.129	59.7807				45	1538.92	3142.8	-0.3977	-397.7	-20.219	-0.07656
25	868.511	45.3646				45	1974.24	2480.56	-0.3976	-397.6	-20.3619	-0.07818
25	1151.4	34.5976				45	2532.7	1949.86	-0.3975	-397.5	-20.3476	-0.08044
25	1526.42	26.5068				45	3249.14	1528.54	-0.3974	-397.4	-20.3048	-0.0823
25	2023.59	20.4844				45	4168.24	1196.24	-0.3973	-397.3	-20.1667	-0.0833
25	2682.7	15.8912				45	5347.34	935.162	-0.3972	-397.2	-20	-0.08356
25	3556.48	12.4135				45	6859.97	730.587	-0.3971	-397.1	-20.1	-0.08303
25	4714.87	9.78236				45	8800.49	570.48	-0.397	-397	-20.1476	-0.0805
25	6250.55	7.74337				45	11289.9	445.363	-0.3969	-396.9	-20.1714	-0.07801
25	8286.43	6.19151				45	14483.6	347.621	-0.3968	-396.8	-20.0524	-0.0769
25	10985.4	4.98087				45	18580.6	271.279	-0.3967	-396.7	-20.0286	-0.07722
25	14563.5	4.03677				45	23836.6	211.743	-0.3966	-396.6	-20.0857	-0.07764
25	19307	3.28907				45	30579.5	165.263	-0.3965	-396.5	-20.1905	-0.07893
25	25595.5	2.71153				45	39229.6	129.036	-0.3964	-396.4	-20.281	-0.0799
25	33932.2	2.25077				45	50326.8	100.817	-0.3963	-396.3	-20.3048	-0.08066
25	44984.3	1.88855				45	64563	78.8483	-0.3962	-396.2	-20.2476	-0.0808
25	59636.2	1.59615				45	82826.2	61.7823	-0.3961	-396.1	-20.1143	-0.08256
25	79060.4	1.3636				45	106256	48.4976	-0.396	-396	-20.1524	-0.08422
25	104811	1.18235				45	136313	38.1846	-0.3959	-395.9	-20.2476	-0.08555
25	138950	1.0394				45	174873	30.2155	-0.3958	-395.8	-20.281	-0.08416
25	184207	0.93843				45	224340	24.0716	-0.3957	-395.7	-20.219	-0.0819
25	244205	0.86972				45	287800	19.2934	-0.3956	-395.6	-20.2952	-0.0798
25	323746	0.82763				45	369212	15.6071	-0.3955	-395.5	-20.1619	-0.07971
25	429193	0.81663				45	473653	12.7477	-0.3954	-395.4	-20.2	-0.08062
25	568987	0.8409				45	607637	10.514	-0.3953	-395.3	-20.1619	-0.08289
25	754312	0.90377				45	779523	8.78073	-0.3952	-395.2	-20.3095	-0.08504
25	1000000	1.00852				45	1000000	7.43471	-0.3951	-395.1	-20.1905	-0.08635
24	1	9608.48				44	5	1263.03	-0.395	-395	-20.0571	-0.08736
24	1.32571	9836.35				44	6.41438	1403.88	-0.3949	-394.9	-20.1286	-0.08767
24	1.75751	9689.81				44	8.22885	1610.15	-0.3948	-394.8	-20.2714	-0.08842
24	2.32995	8871.67				44	10.5566	1856.6	-0.3947	-394.7	-20.3667	-0.08966
24	3.08884	7786.29				44	13.5428	2173.08	-0.3946	-394.6	-20.1762	-0.09094
24	4.09492	6508				44	17.3737	2575.97	-0.3945	-394.5	-20.1143	-0.08866
24	5.42868	5262.04				44	22.2883	3075.12	-0.3944	-394.4	-19.8857	-0.08761
24	7.19686	4144.01				44	28.5932	3700.93	-0.3943	-394.3	-20.0048	-0.08712
24	9.54095	3218.89				44	36.6814	4454.48	-0.3942	-394.2	-20.2048	-0.08722
24	12.6486	2475.77				44	47.0577	5352.64	-0.3941	-394.1	-20.3333	-0.08673
24	16.7683	1884.97				44	60.3692	6386.99	-0.394	-394	-20.1952	-0.08926
24	22.23	1440.65				44	77.4462	7513.58	-0.3939	-393.9	-20.2238	-0.0908
24	29.4705	1089.18				44	99.3539	8620.71	-0.3938	-393.8	-20.1905	-0.09216
24	39.0694	821.863				44	127.459	9563.29	-0.3937	-393.7	-20.1571	-0.09064
24	51.7948	630.266				44	163.514	10156	-0.3936	-393.6	-20.0381	-0.08999
24	68.6649	474.687				44	209.768	10254.2	-0.3935	-393.5	-20.1	-0.08951
24	91.0298	357.389				44	269.106	9812.38	-0.3934	-393.4	-20.0952	-0.09035
24	120.679	270.44				44	345.229	8945.96	-0.3933	-393.3	-20.2238	-0.08961
24	159.986	204.327				44	442.886	7800.95	-0.3932	-393.2	-20.2905	-0.0915
24	212.095	154.606				44	568.168	6576.97	-0.3931	-393.1	-20.3476	-0.09364
24	281.177	117.196				44	728.889	5407.32	-0.393	-393	-20.3476	-0.09464
24	372.759	88.4295				44	935.074	4370.08	-0.3929	-392.9	-20.2762	-0.09544
24	494.171	67.3056				44	1199.58	3490.07	-0.3928	-392.8	-20.2524	-0.09685
24	655.129	51.0329				44	1538.92	2765.98	-0.3927	-392.7	-20.2905	-0.0976
24	868.511	38.9786				44	1974.24	2181.05	-0.3926	-392.6	-20.2905	-0.09997
24	1151.4	29.8001				44	2532.7	1713.94	-0.3925	-392.5	-20.2667	-0.10427
24	1526.42	22.9415				44	3249.14	1344.01	-0.3924	-392.4	-20.2476	-0.10591
24	2023.59	17.7639				44	4168.24	1052.56	-0.3923	-392.3	-20.1524	-0.10491
24	2682.7	13.8539				44	5347.34	823.49	-0.3922	-392.2	-20.1286	-0.10487
24	3556.48	10.8872				44	6859.97	643.905	-0.3921	-392.1	-20.1905	-0.10359
24	4714.87	8.61671				44	8800.49	503.264	-0.392	-392	-20.2381	-0.10008
24	6250.55	6.8538				44	11289.9	393.223	-0.3919	-391.9	-20.1381	-0.09849
24	8286.43	5.50083				44	14483.6	307.186	-0.3918	-391.8	-20.2095	-0.1001
24	10985.4	4.44699				44	18580.6	239.947	-0.3917	-391.7	-20.3333	-0.10127
24	14563.5	3.61926				44	23836.6	187.432	-0.3916	-391.6	-20.1762	-0.10027
24	19307	2.96557				44	30579.5	146.412	-0.3915	-391.5	-20.0905	-0.10037
24	25595.5	2.45125				44	39229.6	114.414	-0.3914	-391.4	-20.1762	-0.10199
24	33932.2	2.04249				44	50326.8	89.4758	-0.3913	-391.3	-20.3333	-0.10509
24	44984.3	1.71806				44	64563	70.0634	-0.3912	-391.2	-20.2095	-0.10672
24	59636.2	1.46202				44	82826.2	55.043	-0.3911	-391.1	-20.1381	-0.10763
24	79060.4	1.25355				44	106256	43.2854	-0.391	-391	-20.2095	-0.10792
24	104811	1.0915				44	136313	34.1505	-0.3909	-390.9	-20.2905	-0.10745
24	138950	0.96326				44	174873	27.095	-0.3908	-390.8	-20.3476	-0.10632
24	184207	0.87296				44	224340	21.6622	-0.3907	-390.7	-20.3333	-0.10644
24	244205	0.81232				44	287800	17.4197	-0.3906	-390.6	-20.3619	-0.10869
24	323746	0.77511				44	369212	14.1384	-0.3905	-390.5	-20.2476	-0.11078
24	429193	0.76734				44	473653	11.5836	-0.3904	-390.4	-20.0714	-0.11177
24	568987	0.79213				44	607637	9.5778	-0.3903	-390.3	-20.0143	-0.11154
24	754312	0.85506				44	779523	8.02459	-0.3902	-390.2	-20.1238	-0.1121
24	1000000	0.95537				44	1000000	6.82015	-0.3901	-390.1	-20.181	-0.11328
						43	5	1337.21	-0.39	-390	-20.181	-0.11488
						43	6.41438	1514.6	-0.3899	-389.9	-20.1095	-0.1162
						43	8.22885	1718.75	-0.3898	-389.8	-20.1	-0.11758
						43	10.5566	1997.69	-0.3897	-389.7	-20.0524	-0.11439
						43	13.5428	2356.53	-0.3896	-389.6	-20.0857	-0.10971
						43	17.3737	2805.46	-0.3895	-389.5	-20.1524	-0.1064
						43	22.2883	3363.04	-0.3894	-389.4	-20.3333	-0.10567
						43	28.5932	4049.02	-0.3893	-389.3	-20.2333	-0.10354
						43	36.6814	4872.8	-0.3892	-389.2	-20.2	-0.10534
						43	47.0577	5850.81	-0.3891	-389.1	-20.1191	-0.10911
						43	60.3692	6928.12	-0.389	-389	-20.1429	-0.11154
						43	77.4462	8057.71	-0.3889	-388.9	-20.1381	-0.11238
						43	99.3539	9109.47	-0.3888	-388.8	-20.3048	-0.11517
						43	127.459	9903.86	-0.3887	-388.7	-20.3476	-0.11806
						43	163.514	10269.1	-0.3886	-388.6	-20.3476	-0.11902
						43	209.768	10100.8	-0.3885	-388.5	-20.2762	-0.12054
						43	269.106	9427.15	-0.3884	-388.4	-20.281	-0.12181
						43	345.229	8412.63	-0.3883	-388.3	-20.1619	-0.12196
						43	442.886	7212.41	-0.3882	-388.2	-20.1857	-0.12097
						43	568.168	6004.45	-0.3881	-388.1	-20.219	-0.12122
						43	728.889	4894.38	-0.388	-388	-20.3619	-0.12115
						43	935.074	3932.85	-0.3879	-387.9	-20.3619	-0.12157
						43	1199.58	3129.5	-0.3878	-387.8	-20.219	-0.12204
						43	1538.92	2474.34	-0.3877	-387.7	-20.1857	-0.1229
						43	1974.24	1948.42	-0.3876	-387.6	-20.1619	-0.12493
						43	2532.7	1530.07	-0.3875	-387.5	-20.2952	-0.12755
						43	3249.14	1199.23	-0.3874	-387.4	-20.219	-0.12857
						43	4168.24	939.004	-0.3873	-387.3	-20.3095	-0.12847
						43	5347.34	734.644	-0.3872	-387.2	-20.1191	-0.12924
						43	6859.97	574.441	-0.3871	-387.1	-20.0476	-0.12869
						43	8800.49	448.977	-0.387	-387	-20.081	-0.12752
						43	11289.9	350.848	-0.3869	-386.9	-20.3333	-0.12731
						43	14483.6	274.12	-0.3868	-386.8	-20.3191	-0.12797
						43	18580.6	214.103	-0.3867	-386.7	-20.1667	-0.12897
						43	23836.6	167.295	-0.3866	-386.6	-20.0143	-0.12935
						43	30579.5	130.707	-0.3865	-386.5	-20.0286	-0.12891
						43	39229.6	102.174	-0.3864	-386.4	-20.1381	-0.12874
						43	50326.8	79.9523	-0.3863	-386.3	-20.1381	-0.13092
						43	64563	62.6474	-0.3862	-386.2	-20.0571	-0.12873
						43	82826.2	49.2743	-0.3861	-386.1	-19.9	-0.12473
						43	106256	38.8023	-0.386	-386	-20.019	-0.12244
						43	136313	30.6763	-0.3859	-385.9	-20.1476	-0.1231
						43	174873	24.4013	-0.3858	-385.8	-20.2524	-0.12154
						43	224340	19.5701	-0.3857	-385.7	-20.1667	-0.12424
						43	287800	15.7884	-0.3856	-385.6	-20.1238	-0.1286
						43	369212	12.8519	-0.3855	-385.5	-20.0143	-0.13176
						43	473653	10.5539	-0.3854	-385.4	-20.0714	-0.132
						43	607637	8.74655	-0.3853	-385.3	-20.2762	-0.13416
						43	779523	7.35031	-0.3852	-385.2	-20.2476	-0.13421
						43	1000000	6.27286	-0.3851	-385.1	-20.1571	-0.13409
						42	5	1406.77	-0.385	-385	-20.2905	-0.13366
						42	6.41438	1600.17	-0.3849	-384.9	-20.4	-0.13317
						42	8.22885	1837.98	-0.3848	-384.8	-20.281	-0.13187
						42	10.5566	2157.65	-0.3847	-384.7	-20.0952	-0.13355
						42	13.5428	2552.29	-0.3846	-384.6	-20.0429	-0.13611
						42	17.3737	3052.95	-0.3845	-384.5	-19.9571	-0.13699
						42	22.2883	3677.76	-0.3844	-384.4	-20.0857	-0.1371
						42	28.5932	4429.56	-0.3843	-384.3	-20.2476	-0.13733
						42	36.6814	5325.89	-0.3842	-384.2	-20.3762	-0.13701
						42	47.0577	6374.98	-0.3841	-384.1	-20.2905	-0.13597
						42	60.3692	7480.52	-0.384	-384	-20.1952	-0.13742
						42	77.4462	8586.63	-0.3839	-383.9	-20.1952	-0.13814
						42	99.3539	9535.12	-0.3838	-383.8	-20.3048	-0.13994
						42	127.459	10142	-0.3837	-383.7	-20.3191	-0.14078
						42	163.514	10249	-0.3836	-383.6	-20.1524	-0.14127
						42	209.768	9819.84	-0.3835	-383.5	-20.0857	-0.1386
						42	269.106	8945.21	-0.3834	-383.4	-20.0667	-0.13831
						42	345.229	7828.9	-0.3833	-383.3	-20.0571	-0.13846
						42	442.886	6608.28	-0.3832	-383.2	-19.9857	-0.13971
						42	568.168	5440.59	-0.3831	-383.1	-19.9857	-0.14133
						42	728.889	4401.74	-0.383	-383	-20.0571	-0.14469
						42	935.074	3519.56	-0.3829	-382.9	-20.0524	-0.14674
						42	1199.58	2791.99	-0.3828	-382.8	-20.1714	-0.14844
						42	1538.92	2203.24	-0.3827	-382.7	-20.1191	-0.15078
						42	1974.24	1733.04	-0.3826	-382.6	-20.2	-0.15313
						42	2532.7	1360.05	-0.3825	-382.5	-20.219	-0.15416
						42	3249.14	1065.53	-0.3824	-382.4	-20.3905	-0.15367
						42	4168.24	834.267	-0.3823	-382.3	-20.2476	-0.1507
						42	5347.34	652.663	-0.3822	-382.2	-20.0714	-0.1466
						42	6859.97	510.362	-0.3821	-382.1	-20	-0.14417
						42	8800.49	398.914	-0.382	-382	-20.1667	-0.14431
						42	11289.9	311.827	-0.3819	-381.9	-20.3048	-0.14563
						42	14483.6	243.699	-0.3818	-381.8	-20.3476	-0.14709
						42	18580.6	190.411	-0.3817	-381.7	-20.3333	-0.15005
						42	23836.6	148.805	-0.3816	-381.6	-20.3476	-0.15158
						42	30579.5	116.302	-0.3815	-381.5	-20.2905	-0.15353
						42	39229.6	90.9663	-0.3814	-381.4	-20.2095	-0.15617
						42	50326.8	71.2276	-0.3813	-381.3	-20.1381	-0.16045
						42	64563	55.8704	-0.3812	-381.2	-20.2381	-0.16121
						42	82826.2	44.0269	-0.3811	-381.1	-20.1762	-0.1604
						42	106256	34.7359	-0.381	-381	-20.2143	-0.15832
						42	136313	27.5273	-0.3809	-380.9	-20.1048	-0.15605
						42	174873	21.9618	-0.3808	-380.8	-20.2143	-0.1539
						42	224340	17.6754	-0.3807	-380.7	-20.1619	-0.15336
						42	287800	14.3051	-0.3806	-380.6	-20.2952	-0.15425
						42	369212	11.6754	-0.3805	-380.5	-20.2333	-0.15569
						42	473653	9.61255	-0.3804	-380.4	-20.2238	-0.15863
						42	607637	7.98647	-0.3803	-380.3	-20.1381	-0.15992
						42	779523	6.7356	-0.3802	-380.2	-20.2095	-0.16084
						42	1000000	5.77464	-0.3801	-380.1	-20.2762	-0.16066
						41	5	1453.93	-0.38	-380	-20.4048	-0.1603
						41	6.41438	1638.74	-0.3799	-379.9	-20.4143	-0.15695
						41	8.22885	1898.98	-0.3798	-379.8	-20.3905	-0.15488
						41	10.5566	2225.98	-0.3797	-379.7	-20.3333	-0.1546
						41	13.5428	2645.78	-0.3796	-379.6	-20.2762	-0.15704
						41	17.3737	3163.54	-0.3795	-379.5	-20.2524	-0.1608
						41	22.2883	3800.28	-0.3794	-379.4	-20.2905	-0.16386
						41	28.5932	4587.65	-0.3793	-379.3	-20.2905	-0.16493
						41	36.6814	5511.81	-0.3792	-379.2	-20.281	-0.16442
						41	47.0577	6561.36	-0.3791	-379.1	-20.1619	-0.16413
						41	60.3692	7694.25	-0.379	-379	-20.1857	-0.16228
						41	77.4462	8797.63	-0.3789	-378.9	-20.219	-0.16247
						41	99.3539	9695.56	-0.3788	-378.8	-20.3619	-0.1648
						41	127.459	10204.1	-0.3787	-378.7	-20.3333	-0.16529
						41	163.514	10190.6	-0.3786	-378.6	-20.3619	-0.16363
						41	209.768	9641.77	-0.3785	-378.5	-20.219	-0.16262
						41	269.106	8676.45	-0.3784	-378.4	-20.1714	-0.16294
						41	345.229	7492.85	-0.3783	-378.3	-20.219	-0.1616
						41	442.886	6265.51	-0.3782	-378.2	-20.3762	-0.16243
						41	568.168	5119.42	-0.3781	-378.1	-20.2905	-0.16465
						41	728.889	4116.37	-0.378	-378	-20.1952	-0.16608
						41	935.074	3275.33	-0.3779	-377.9	-20.1952	-0.1669
						41	1199.58	2587.88	-0.3778	-377.8	-20.3048	-0.16848
						41	1538.92	2035.71	-0.3777	-377.7	-20.3191	-0.17049
						41	1974.24	1596.64	-0.3776	-377.6	-20.1381	-0.17038
						41	2532.7	1249.92	-0.3775	-377.5	-20.1143	-0.17012
						41	3249.14	977.367	-0.3774	-377.4	-20.2619	-0.16889
						41	4168.24	763.7	-0.3773	-377.3	-20.2905	-0.16775
						41	5347.34	596.377	-0.3772	-377.2	-20	-0.16737
						41	6859.97	465.603	-0.3771	-377.1	-19.9762	-0.16972
						41	8800.49	363.418	-0.377	-377	-20.219	-0.17313
						41	11289.9	283.637	-0.3769	-376.9	-20.2619	-0.17587
						41	14483.6	221.371	-0.3768	-376.8	-20.1857	-0.17774
						41	18580.6	172.792	-0.3767	-376.7	-20.1762	-0.17828
						41	23836.6	134.903	-0.3766	-376.6	-20.2238	-0.17697
						41	30579.5	105.368	-0.3765	-376.5	-20.1952	-0.17626
						41	39229.6	82.3691	-0.3764	-376.4	-20.3048	-0.17662
						41	50326.8	64.4815	-0.3763	-376.3	-20.3048	-0.17696
						41	64563	50.5851	-0.3762	-376.2	-20.1952	-0.17724
						41	82826.2	39.7993	-0.3761	-376.1	-20.2381	-0.17681
						41	106256	31.4403	-0.376	-376	-20.1191	-0.1767
						41	136313	24.9587	-0.3759	-375.9	-20.1048	-0.17573
						41	174873	19.9566	-0.3758	-375.8	-20.1619	-0.17666
						41	224340	16.1064	-0.3757	-375.7	-20.3905	-0.17583
						41	287800	13.0635	-0.3756	-375.6	-20.3048	-0.1772
						41	369212	10.6819	-0.3755	-375.5	-20.1524	-0.17763
						41	473653	8.81146	-0.3754	-375.4	-20.0572	-0.1793
						41	607637	7.33681	-0.3753	-375.3	-20.1667	-0.17903
						41	779523	6.20463	-0.3752	-375.2	-20.2476	-0.18057
						41	1000000	5.34382	-0.3751	-375.1	-20.281	-0.18204
						40	5	1596.98	-0.375	-375	-20.219	-0.18333
						40	6.41438	1837.4	-0.3749	-374.9	-20.2667	-0.18313
						40	8.22885	2147.51	-0.3748	-374.8	-20.2905	-0.184
						40	10.5566	2548.75	-0.3747	-374.7	-20.2905	-0.18425
						40	13.5428	3039.36	-0.3746	-374.6	-20.2524	-0.18229
						40	17.3737	3649.67	-0.3745	-374.5	-20.2762	-0.17926
						40	22.2883	4399.98	-0.3744	-374.4	-20.3476	-0.17901
						40	28.5932	5279.01	-0.3743	-374.3	-20.3333	-0.1794
						40	36.6814	6301.69	-0.3742	-374.2	-20.3333	-0.18013
						40	47.0577	7425.56	-0.3741	-374.1	-20.3476	-0.18165
						40	60.3692	8525.28	-0.374	-374	-20.3048	-0.1847
						40	77.4462	9480.27	-0.3739	-373.9	-20.1667	-0.18685
						40	99.3539	10108.5	-0.3738	-373.8	-20	-0.1862
						40	127.459	10246	-0.3737	-373.7	-20.0714	-0.18475
						40	163.514	9847.47	-0.3736	-373.6	-20.2619	-0.18405
						40	209.768	8996.72	-0.3735	-373.5	-20.3191	-0.18584
						40	269.106	7868.52	-0.3734	-373.4	-20.2095	-0.18613
						40	345.229	6672.34	-0.3733	-373.3	-20.1667	-0.18808
						40	442.886	5500.67	-0.3732	-373.2	-20.0952	-0.19028
						40	568.168	4454.05	-0.3731	-373.1	-20.1286	-0.19271
						40	728.889	3562.68	-0.373	-373	-20.2476	-0.19107
						40	935.074	2827.24	-0.3729	-372.9	-20.3048	-0.19075
						40	1199.58	2231.3	-0.3728	-372.8	-20.2524	-0.19113
						40	1538.92	1755.14	-0.3727	-372.7	-20.2762	-0.19308
						40	1974.24	1377.32	-0.3726	-372.6	-20.3476	-0.19556
						40	2532.7	1079.11	-0.3725	-372.5	-20.3333	-0.19597
						40	3249.14	844.75	-0.3724	-372.4	-20.3476	-0.19556
						40	4168.24	660.829	-0.3723	-372.3	-20.2762	-0.19476
						40	5347.34	516.699	-0.3722	-372.2	-20.281	-0.19582
						40	6859.97	403.867	-0.3721	-372.1	-20.1762	-0.1938
						40	8800.49	315.583	-0.372	-372	-20.1286	-0.1952
						40	11289.9	246.594	-0.3719	-371.9	-20.1524	-0.19712
						40	14483.6	192.675	-0.3718	-371.8	-20.2762	-0.19838
						40	18580.6	150.557	-0.3717	-371.7	-20.1809	-0.1997
						40	23836.6	117.686	-0.3716	-371.6	-20	-0.20232
						40	30579.5	92.0344	-0.3715	-371.5	-20.1	-0.20516
						40	39229.6	72.0452	-0.3714	-371.4	-20.1333	-0.20449
						40	50326.8	56.4952	-0.3713	-371.3	-20.2	-0.20499
						40	64563	44.4132	-0.3712	-371.2	-20.2476	-0.2022
						40	82826.2	35.0962	-0.3711	-371.1	-20.2762	-0.2009
						40	106256	27.8095	-0.371	-371	-20.0857	-0.19978
						40	136313	22.1563	-0.3709	-370.9	-19.9571	-0.20167
						40	174873	17.7834	-0.3708	-370.8	-20.0286	-0.2022
						40	224340	14.4069	-0.3707	-370.7	-20.1809	-0.20371
						40	287800	11.7237	-0.3706	-370.6	-20.2619	-0.2058
						40	369212	9.61388	-0.3705	-370.5	-20.2095	-0.20857
						40	473653	7.95512	-0.3704	-370.4	-20.1952	-0.21019
						40	607637	6.64867	-0.3703	-370.3	-20.2905	-0.21278
						40	779523	5.653	-0.3702	-370.2	-20.3476	-0.21465
						40	1000000	4.89783	-0.3701	-370.1	-20.3333	-0.21573
						39	5	1720.5	-0.37	-370	-20.3333	-0.21401
						39	6.41438	1990.87	-0.3699	-369.9	-20.3619	-0.21321
						39	8.22885	2327.62	-0.3698	-369.8	-20.219	-0.21206
						39	10.5566	2776.95	-0.3697	-369.7	-20.2	-0.21124
						39	13.5428	3330.88	-0.3696	-369.6	-20.1048	-0.21016
						39	17.3737	4015.2	-0.3695	-369.5	-20.2	-0.21128
						39	22.2883	4830.37	-0.3694	-369.4	-20.219	-0.21388
						39	28.5932	5799.08	-0.3693	-369.3	-20.3619	-0.21544
						39	36.6814	6876.79	-0.3692	-369.2	-20.3476	-0.21592
						39	47.0577	7988.76	-0.3691	-369.1	-20.2762	-0.2143
						39	60.3692	9053.43	-0.369	-369	-20.2524	-0.21258
						39	77.4462	9862.92	-0.3689	-368.9	-20.2762	-0.21072
						39	99.3539	10241	-0.3688	-368.8	-20.3619	-0.21153
						39	127.459	10091.2	-0.3687	-368.7	-20.2905	-0.21322
						39	163.514	9429.8	-0.3686	-368.6	-20.1952	-0.2165
						39	209.768	8404.08	-0.3685	-368.5	-20.1952	-0.21914
						39	269.106	7204.37	-0.3684	-368.4	-20.3048	-0.21858
						39	345.229	6018.04	-0.3683	-368.3	-20.2905	-0.21738
						39	442.886	4909.81	-0.3682	-368.2	-20.2524	-0.21651
						39	568.168	3946.23	-0.3681	-368.1	-20.2762	-0.21671
						39	728.889	3142.45	-0.368	-368	-20.3476	-0.21571
						39	935.074	2489.84	-0.3679	-367.9	-20.3476	-0.21801
						39	1199.58	1962.07	-0.3678	-367.8	-20.2762	-0.21945
						39	1538.92	1541.77	-0.3677	-367.7	-20.2524	-0.22043
						39	1974.24	1209.3	-0.3676	-367.6	-20.2762	-0.21905
						39	2532.7	947.913	-0.3675	-367.5	-20.3762	-0.21806
						39	3249.14	741.806	-0.3674	-367.4	-20.219	-0.21636
						39	4168.24	580.249	-0.3673	-367.3	-20.1714	-0.21569
						39	5347.34	453.8	-0.3672	-367.2	-20.2333	-0.2162
						39	6859.97	354.77	-0.3671	-367.1	-20.3191	-0.21919
						39	8800.49	277.31	-0.367	-367	-20.1952	-0.22246
						39	11289.9	216.734	-0.3669	-366.9	-20.1809	-0.22449
						39	14483.6	169.392	-0.3668	-366.8	-20.3619	-0.22596
						39	18580.6	132.417	-0.3667	-366.7	-20.3714	-0.22609
						39	23836.6	103.564	-0.3666	-366.6	-20.3238	-0.22376
						39	30579.5	81.0464	-0.3665	-366.5	-20.2048	-0.22345
						39	39229.6	63.5059	-0.3664	-366.4	-20.2667	-0.22536
						39	50326.8	49.8633	-0.3663	-366.3	-20.2905	-0.22725
						39	64563	39.2728	-0.3662	-366.2	-20.2762	-0.22584
						39	82826.2	31.1152	-0.3661	-366.1	-20.3095	-0.22385
						39	106256	24.7284	-0.366	-366	-20.3571	-0.22006
						39	136313	19.7672	-0.3659	-365.9	-20.419	-0.21755
						39	174873	15.9201	-0.3658	-365.8	-20.2619	-0.21565
						39	224340	12.9389	-0.3657	-365.7	-20.2524	-0.21804
						39	287800	10.56	-0.3656	-365.6	-20.2762	-0.22284
						39	369212	8.68089	-0.3655	-365.5	-20.3476	-0.22717
						39	473653	7.20462	-0.3654	-365.4	-20.3333	-0.22814
						39	607637	6.04487	-0.3653	-365.3	-20.3333	-0.22867
						39	779523	5.16715	-0.3652	-365.2	-20.3333	-0.23028
						39	1000000	4.5043	-0.3651	-365.1	-20.3333	-0.2312
						38	5	1845.38	-0.365	-365	-20.3333	-0.23178
						38	6.41438	2148.8	-0.3649	-364.9	-20.3333	-0.23286
						38	8.22885	2547.06	-0.3648	-364.8	-20.3333	-0.2348
						38	10.5566	3036.28	-0.3647	-364.7	-20.3333	-0.2336
						38	13.5428	3647.54	-0.3646	-364.6	-20.3333	-0.23263
						38	17.3737	4397.4	-0.3645	-364.5	-20.3333	-0.23287
						38	22.2883	5297.28	-0.3644	-364.4	-20.3333	-0.23442
						38	28.5932	6319.69	-0.3643	-364.3	-20.3333	-0.23349
						38	36.6814	7442.39	-0.3642	-364.2	-20.3333	-0.23487
						38	47.0577	8571.88	-0.3641	-364.1	-20.3333	-0.23544
						38	60.3692	9515.48	-0.364	-364	-20.3333	-0.23601
						38	77.4462	10117.4	-0.3639	-363.9	-20.3333	-0.23435
						38	99.3539	10222.7	-0.3638	-363.8	-20.3333	-0.23462
						38	127.459	9788.19	-0.3637	-363.7	-20.3333	-0.23399
						38	163.514	8906.88	-0.3636	-363.6	-20.319	-0.23351
						38	209.768	7760.41	-0.3635	-363.5	-20.3762	-0.23293
						38	269.106	6536.42	-0.3634	-363.4	-20.4714	-0.23377
						38	345.229	5384.84	-0.3633	-363.3	-20.4714	-0.23486
						38	442.886	4353.33	-0.3632	-363.2	-20.3762	-0.23443
						38	568.168	3477.93	-0.3631	-363.1	-20.3048	-0.23562
						38	728.889	2757.89	-0.363	-363	-20.3905	-0.23637
						38	935.074	2176.29	-0.3629	-362.9	-20.4429	-0.23794
						38	1199.58	1711.85	-0.3628	-362.8	-20.2762	-0.23745
						38	1538.92	1343.69	-0.3627	-362.7	-20.1428	-0.23908
						38	1974.24	1053.31	-0.3626	-362.6	-20.2762	-0.23916
						38	2532.7	824.942	-0.3625	-362.5	-20.4429	-0.24114
						38	3249.14	645.618	-0.3624	-362.4	-20.3905	-0.24124
						38	4168.24	505.143	-0.3623	-362.3	-20.319	-0.24121
						38	5347.34	395.086	-0.3622	-362.2	-20.3333	-0.23948
						38	6859.97	309.007	-0.3621	-362.1	-20.3476	-0.24005
						38	8800.49	241.643	-0.362	-362	-20.2762	-0.23958
						38	11289.9	188.946	-0.3619	-361.9	-20.2524	-0.23978
						38	14483.6	147.768	-0.3618	-361.8	-20.3048	-0.24019
						38	18580.6	115.589	-0.3617	-361.7	-20.2476	-0.24227
						38	23836.6	90.4754	-0.3616	-361.6	-20.1286	-0.23991
						38	30579.5	70.8731	-0.3615	-361.5	-20.0952	-0.2378
						38	39229.6	55.6105	-0.3614	-361.4	-20.1667	-0.23672
						38	50326.8	43.7441	-0.3613	-361.3	-20.2095	-0.23846
						38	64563	34.5355	-0.3612	-361.2	-20.3191	-0.2389
						38	82826.2	27.47	-0.3611	-361.1	-20.2333	-0.24232
						38	106256	21.9076	-0.361	-361	-20.1714	-0.24447
						38	136313	17.5794	-0.3609	-360.9	-20.2333	-0.24478
						38	174873	14.208	-0.3608	-360.8	-20.3333	-0.24442
						38	224340	11.5842	-0.3607	-360.7	-20.1381	-0.24557
						38	287800	9.47836	-0.3606	-360.6	-20.1286	-0.24497
						38	369212	7.81513	-0.3605	-360.5	-20.2048	-0.24445
						38	473653	6.5098	-0.3604	-360.4	-20.1809	-0.24475
						38	607637	5.48762	-0.3603	-360.3	-20.0714	-0.24388
						38	779523	4.71905	-0.3602	-360.2	-20.1238	-0.24182
						38	1000000	4.14132	-0.3601	-360.1	-20.1095	-0.24198
						37	5	1978.55	-0.36	-360	-20.1143	-0.24222
						37	6.41438	2308.97	-0.3599	-359.9	-20.2905	-0.24266
						37	8.22885	2761.16	-0.3598	-359.8	-20.4429	-0.24336
						37	10.5566	3310.28	-0.3597	-359.7	-20.419	-0.24419
						37	13.5428	3989.14	-0.3596	-359.6	-20.219	-0.24425
						37	17.3737	4810.01	-0.3595	-359.5	-20.1143	-0.24392
						37	22.2883	5773.09	-0.3594	-359.4	-20.1381	-0.24503
						37	28.5932	6863.96	-0.3593	-359.3	-20.3048	-0.24658
						37	36.6814	7999.48	-0.3592	-359.2	-20.3476	-0.2479
						37	47.0577	9045.52	-0.3591	-359.1	-20.3333	-0.24763
						37	60.3692	9864.03	-0.359	-359	-20.3333	-0.2483
						37	77.4462	10235.8	-0.3589	-358.9	-20.3333	-0.24818
						37	99.3539	10059.7	-0.3588	-358.8	-20.3619	-0.24739
						37	127.459	9370.95	-0.3587	-358.7	-20.2333	-0.24702
						37	163.514	8322.02	-0.3586	-358.6	-20.1286	-0.24769
						37	209.768	7108.12	-0.3585	-358.5	-20.081	-0.2477
						37	269.106	5895.94	-0.3584	-358.4	-20.2238	-0.24813
						37	345.229	4793.67	-0.3583	-358.3	-20.3191	-0.24793
						37	442.886	3845.59	-0.3582	-358.2	-20.2476	-0.24799
						37	568.168	3055.31	-0.3581	-358.1	-20.1143	-0.24762
						37	728.889	2412.9	-0.358	-358	-20.1667	-0.24842
						37	935.074	1898.77	-0.3579	-357.9	-20.1905	-0.24882
						37	1199.58	1490.75	-0.3578	-357.8	-20.2143	-0.2509
						37	1538.92	1168.59	-0.3577	-357.7	-20.1191	-0.25275
						37	1974.24	915.185	-0.3576	-357.6	-20.1429	-0.25476
						37	2532.7	716.264	-0.3575	-357.5	-20.1381	-0.25584
						37	3249.14	560.467	-0.3574	-357.4	-20.3048	-0.25715
						37	4168.24	438.454	-0.3573	-357.3	-20.3476	-0.25673
						37	5347.34	342.884	-0.3572	-357.2	-20.3619	-0.25495
						37	6859.97	268.196	-0.3571	-357.1	-20.2333	-0.25378
						37	8800.49	209.773	-0.357	-357	-20.1143	-0.25388
						37	11289.9	164.099	-0.3569	-356.9	-20.1667	-0.25384
						37	14483.6	128.376	-0.3568	-356.8	-20.219	-0.2543
						37	18580.6	100.475	-0.3567	-356.7	-20.0714	-0.2566
						37	23836.6	78.7064	-0.3566	-356.6	-20.0571	-0.25879
						37	30579.5	61.7263	-0.3565	-356.5	-20.2476	-0.25811
						37	39229.6	48.5091	-0.3564	-356.4	-20.3619	-0.25638
						37	50326.8	38.2389	-0.3563	-356.3	-20.3476	-0.25528
						37	64563	30.2802	-0.3562	-356.2	-20.2762	-0.25715
						37	82826.2	24.1881	-0.3561	-356.1	-20.2667	-0.25704
						37	106256	19.3638	-0.356	-356	-20.2333	-0.25748
						37	136313	15.5965	-0.3559	-355.9	-20.2095	-0.25836
						37	174873	12.6495	-0.3558	-355.8	-20.1952	-0.26061
						37	224340	10.3448	-0.3557	-355.7	-20.3048	-0.25926
						37	287800	8.48884	-0.3556	-355.6	-20.2905	-0.25928
						37	369212	7.02098	-0.3555	-355.5	-20.2524	-0.26046
						37	473653	5.87564	-0.3554	-355.4	-20.2762	-0.26073
						37	607637	4.98002	-0.3553	-355.3	-20.3476	-0.25957
						37	779523	4.31192	-0.3552	-355.2	-20.3762	-0.25927
						37	1000000	3.811	-0.3551	-355.1	-20.1619	-0.26049
						36	5	2171.58	-0.355	-355	-20.0905	-0.26181
						36	6.41438	2568.1	-0.3549	-354.9	-20.1619	-0.26496
						36	8.22885	3070.21	-0.3548	-354.8	-20.3905	-0.26803
						36	10.5566	3681.65	-0.3547	-354.7	-20.2762	-0.26895
						36	13.5428	4433.38	-0.3546	-354.6	-20.2524	-0.26763
						36	17.3737	5331.86	-0.3545	-354.5	-20.2762	-0.26587
						36	22.2883	6362.02	-0.3544	-354.4	-20.3476	-0.26411
						36	28.5932	7482.14	-0.3543	-354.3	-20.3333	-0.26176
						36	36.6814	8590.06	-0.3542	-354.2	-20.3333	-0.26157
						36	47.0577	9524.69	-0.3541	-354.1	-20.3476	-0.26153
						36	60.3692	10114.2	-0.354	-354	-20.3048	-0.26201
						36	77.4462	10200.7	-0.3539	-353.9	-20.1381	-0.26191
						36	99.3539	9740.95	-0.3538	-353.8	-20.1143	-0.26238
						36	127.459	8837.08	-0.3537	-353.7	-20.2333	-0.26213
						36	163.514	7681.06	-0.3536	-353.6	-20.3905	-0.26265
						36	209.768	6456.64	-0.3535	-353.5	-20.2476	-0.2636
						36	269.106	5296.15	-0.3534	-353.4	-20.0571	-0.26391
						36	345.229	4280.92	-0.3533	-353.3	-20.0571	-0.2643
						36	442.886	3417.58	-0.3532	-353.2	-20.2476	-0.2652
						36	568.168	2706.99	-0.3531	-353.1	-20.3619	-0.26608
						36	728.889	2134.23	-0.353	-353	-20.3333	-0.26576
						36	935.074	1678.06	-0.3529	-352.9	-20.3333	-0.26531
						36	1199.58	1316.74	-0.3528	-352.8	-20.3333	-0.26611
						36	1538.92	1031.93	-0.3527	-352.7	-20.3619	-0.26689
						36	1974.24	808.001	-0.3526	-352.6	-20.2333	-0.26607
						36	2532.7	632.422	-0.3525	-352.5	-20.1143	-0.26566
						36	3249.14	494.765	-0.3524	-352.4	-20.1524	-0.26593
						36	4168.24	386.978	-0.3523	-352.3	-20.2619	-0.26657
						36	5347.34	302.649	-0.3522	-352.2	-20.2238	-0.26608
						36	6859.97	236.723	-0.3521	-352.1	-20.1381	-0.26759
						36	8800.49	185.126	-0.352	-352	-20.2095	-0.26876
						36	11289.9	144.827	-0.3519	-351.9	-20.2905	-0.26999
						36	14483.6	113.315	-0.3518	-351.8	-20.3476	-0.2688
						36	18580.6	88.7162	-0.3517	-351.7	-20.3333	-0.26813
						36	23836.6	69.5301	-0.3516	-351.6	-20.3476	-0.26859
						36	30579.5	54.5708	-0.3515	-351.5	-20.2762	-0.26918
						36	39229.6	42.9345	-0.3514	-351.4	-20.2524	-0.26883
						36	50326.8	33.9033	-0.3513	-351.3	-20.2762	-0.26855
						36	64563	26.9155	-0.3512	-351.2	-20.3476	-0.26974
						36	82826.2	21.5466	-0.3511	-351.1	-20.3333	-0.2694
						36	106256	17.3033	-0.351	-351	-20.3333	-0.26984
						36	136313	13.9782	-0.3509	-350.9	-20.3619	-0.27007
						36	174873	11.3641	-0.3508	-350.8	-20.219	-0.27252
						36	224340	9.31472	-0.3507	-350.7	-20.1857	-0.27277
						36	287800	7.66317	-0.3506	-350.6	-20.1619	-0.27374
						36	369212	6.35858	-0.3505	-350.5	-20.2952	-0.27193
						36	473653	5.34207	-0.3504	-350.4	-20.219	-0.27236
						36	607637	4.55117	-0.3503	-350.3	-20.2667	-0.271
						36	779523	3.96253	-0.3502	-350.2	-20.2762	-0.27215
						36	1000000	3.52589	-0.3501	-350.1	-20.3619	-0.27225
						35	5	2345.17	-0.35	-350	-20.2905	-0.2744
						35	6.41438	2778.93	-0.3499	-349.9	-20.1952	-0.27469
						35	8.22885	3346.21	-0.3498	-349.8	-20.1952	-0.27555
						35	10.5566	4027.34	-0.3497	-349.7	-20.2905	-0.27607
						35	13.5428	4851.59	-0.3496	-349.6	-20.3333	-0.27693
						35	17.3737	5811.13	-0.3495	-349.5	-20.3905	-0.27627
						35	22.2883	6891.93	-0.3494	-349.4	-20.4143	-0.2757
						35	28.5932	8032.83	-0.3493	-349.3	-20.3762	-0.27613
						35	36.6814	9084.67	-0.3492	-349.2	-20.3619	-0.27596
						35	47.0577	9860.7	-0.3491	-349.1	-20.4714	-0.27529
						35	60.3692	10221.6	-0.349	-349	-20.4714	-0.27591
						35	77.4462	10028.5	-0.3489	-348.9	-20.3905	-0.27672
						35	99.3539	9319.33	-0.3488	-348.8	-20.2619	-0.27549
						35	127.459	8259	-0.3487	-348.7	-20.2524	-0.27357
						35	163.514	7039.95	-0.3486	-348.6	-20.2762	-0.27225
						35	209.768	5828.24	-0.3485	-348.5	-20.3619	-0.27203
						35	269.106	4727.21	-0.3484	-348.4	-20.2762	-0.2706
						35	345.229	3777.24	-0.3483	-348.3	-20.2524	-0.27005
						35	442.886	2995.15	-0.3482	-348.2	-20.2762	-0.26936
						35	568.168	2362.08	-0.3481	-348.1	-20.3476	-0.27023
						35	728.889	1855.01	-0.348	-348	-20.3333	-0.27027
						35	935.074	1454.13	-0.3479	-347.9	-20.3333	-0.2719
						35	1199.58	1138.16	-0.3478	-347.8	-20.3333	-0.27352
						35	1538.92	890.095	-0.3477	-347.7	-20.3333	-0.27457
						35	1974.24	695.804	-0.3476	-347.6	-20.3476	-0.27474
						35	2532.7	543.975	-0.3475	-347.5	-20.2762	-0.27474
						35	3249.14	425.095	-0.3474	-347.4	-20.2667	-0.27585
						35	4168.24	332.168	-0.3473	-347.3	-20.219	-0.27607
						35	5347.34	259.625	-0.3472	-347.2	-20.2667	-0.27644
						35	6859.97	202.926	-0.3471	-347.1	-20.2905	-0.27598
						35	8800.49	158.68	-0.347	-347	-20.2905	-0.2765
						35	11289.9	124.138	-0.3469	-346.9	-20.2524	-0.27572
						35	14483.6	97.1501	-0.3468	-346.8	-20.2762	-0.27451
						35	18580.6	76.1051	-0.3467	-346.7	-20.3476	-0.27424
						35	23836.6	59.7112	-0.3466	-346.6	-20.3333	-0.27753
						35	30579.5	46.9309	-0.3465	-346.5	-20.3333	-0.28035
						35	39229.6	37.0131	-0.3464	-346.4	-20.3333	-0.28195
						35	50326.8	29.3171	-0.3463	-346.3	-20.3476	-0.28135
						35	64563	23.3638	-0.3462	-346.2	-20.2905	-0.28075
						35	82826.2	18.7982	-0.3461	-346.1	-20.1952	-0.27671
						35	106256	15.1589	-0.346	-346	-20.1952	-0.27404
						35	136313	12.2941	-0.3459	-345.9	-20.2905	-0.27274
						35	174873	10.0265	-0.3458	-345.8	-20.3476	-0.27478
						35	224340	8.24476	-0.3457	-345.7	-20.3333	-0.27619
						35	287800	6.80999	-0.3456	-345.6	-20.3619	-0.27777
						35	369212	5.67664	-0.3455	-345.5	-20.219	-0.27896
						35	473653	4.79756	-0.3454	-345.4	-20.1714	-0.27527
						35	607637	4.11468	-0.3453	-345.3	-20.219	-0.26913
						35	779523	3.61126	-0.3452	-345.2	-20.3619	-0.26508
						35	1000000	3.2392	-0.3451	-345.1	-20.3619	-0.26548
						34	5	2604.4	-0.345	-345	-20.219	-0.26382
						34	6.41438	3112.54	-0.3449	-344.9	-20.2	-0.26571
						34	8.22885	3720.37	-0.3448	-344.8	-20.1048	-0.2712
						34	10.5566	4486.21	-0.3447	-344.7	-20.2	-0.27526
						34	13.5428	5387.62	-0.3446	-344.6	-20.2333	-0.27602
						34	17.3737	6424.48	-0.3445	-344.5	-20.3048	-0.27641
						34	22.2883	7551.14	-0.3444	-344.4	-20.2524	-0.2781
						34	28.5932	8649.33	-0.3443	-344.3	-20.2762	-0.27883
						34	36.6814	9569.14	-0.3442	-344.2	-20.3476	-0.27992
						34	47.0577	10140.1	-0.3441	-344.1	-20.3333	-0.27884
						34	60.3692	10173.1	-0.344	-344	-20.3476	-0.2798
						34	77.4462	9668.95	-0.3439	-343.9	-20.2762	-0.28134
						34	99.3539	8741.61	-0.3438	-343.8	-20.2524	-0.28217
						34	127.459	7569.59	-0.3437	-343.7	-20.2905	-0.28138
						34	163.514	6341.41	-0.3436	-343.6	-20.3048	-0.28219
						34	209.768	5187.12	-0.3435	-343.5	-20.1952	-0.28166
						34	269.106	4172.87	-0.3434	-343.4	-20.1952	-0.27919
						34	345.229	3318.31	-0.3433	-343.3	-20.2905	-0.2773
						34	442.886	2624.01	-0.3432	-343.2	-20.3476	-0.27757
						34	568.168	2064.56	-0.3431	-343.1	-20.3476	-0.27821
						34	728.889	1619.47	-0.343	-343	-20.2762	-0.27936
						34	935.074	1268.49	-0.3429	-342.9	-20.2667	-0.28184
						34	1199.58	992.632	-0.3428	-342.8	-20.2333	-0.28419
						34	1538.92	776.253	-0.3427	-342.7	-20.2095	-0.28395
						34	1974.24	606.91	-0.3426	-342.6	-20.2238	-0.28301
						34	2532.7	474.443	-0.3425	-342.5	-20.1762	-0.28138
						34	3249.14	370.723	-0.3424	-342.4	-20.2	-0.28002
						34	4168.24	289.746	-0.3423	-342.3	-20.1762	-0.278
						34	5347.34	226.475	-0.3422	-342.2	-20.2238	-0.27935
						34	6859.97	177.09	-0.3421	-342.1	-20.1952	-0.28019
						34	8800.49	138.485	-0.342	-342	-20.2905	-0.28091
						34	11289.9	108.364	-0.3419	-341.9	-20.3619	-0.28032
						34	14483.6	84.8413	-0.3418	-341.8	-20.2762	-0.28065
						34	18580.6	66.5085	-0.3417	-341.7	-20.2524	-0.27902
						34	23836.6	52.2368	-0.3416	-341.6	-20.2762	-0.27784
						34	30579.5	41.1271	-0.3415	-341.5	-20.3619	-0.27764
						34	39229.6	32.5003	-0.3414	-341.4	-20.2762	-0.27785
						34	50326.8	25.8137	-0.3413	-341.3	-20.2524	-0.27681
						34	64563	20.6355	-0.3412	-341.2	-20.2762	-0.27636
						34	82826.2	16.6599	-0.3411	-341.1	-20.3476	-0.27669
						34	106256	13.4759	-0.341	-341	-20.3333	-0.27601
						34	136313	10.959	-0.3409	-340.9	-20.3333	-0.27825
						34	174873	8.95875	-0.3408	-340.8	-20.3333	-0.28393
						34	224340	7.38681	-0.3407	-340.7	-20.3333	-0.28442
						34	287800	6.1228	-0.3406	-340.6	-20.3333	-0.27869
						34	369212	5.12614	-0.3405	-340.5	-20.3476	-0.27487
						34	473653	4.35514	-0.3404	-340.4	-20.2762	-0.27321
						34	607637	3.7568	-0.3403	-340.3	-20.2524	-0.26872
						34	779523	3.31913	-0.3402	-340.2	-20.2762	-0.269
						34	1000000	2.9993	-0.3401	-340.1	-20.3619	-0.27426
						33	5	2837.75	-0.34	-340	-20.2762	-0.2781
						33	6.41438	3398	-0.3399	-339.9	-20.2524	-0.27661
						33	8.22885	4095.09	-0.3398	-339.8	-20.2762	-0.2758
						33	10.5566	4913.43	-0.3397	-339.7	-20.3476	-0.27569
						33	13.5428	5887.48	-0.3396	-339.6	-20.3333	-0.27599
						33	17.3737	6971.06	-0.3395	-339.5	-20.3333	-0.27601
						33	22.2883	8091.48	-0.3394	-339.4	-20.3333	-0.27597
						33	28.5932	9135.24	-0.3393	-339.3	-20.3333	-0.2763
						33	36.6814	9900.83	-0.3392	-339.2	-20.3476	-0.2756
						33	47.0577	10202.5	-0.3391	-339.1	-20.2762	-0.27433
						33	60.3692	9982.43	-0.339	-339	-20.2524	-0.27359
						33	77.4462	9251.93	-0.3389	-338.9	-20.2905	-0.27706
						33	99.3539	8173.38	-0.3388	-338.8	-20.2905	-0.28012
						33	127.459	6952.94	-0.3387	-338.7	-20.2524	-0.28235
						33	163.514	5747.19	-0.3386	-338.6	-20.2762	-0.28345
						33	209.768	4656.15	-0.3385	-338.5	-20.3619	-0.28436
						33	269.106	3720.1	-0.3384	-338.4	-20.2762	-0.28016
						33	345.229	2938.63	-0.3383	-338.3	-20.2524	-0.27652
						33	442.886	2313.67	-0.3382	-338.2	-20.2762	-0.27526
						33	568.168	1814.6	-0.3381	-338.1	-20.3476	-0.27511
						33	728.889	1419.44	-0.338	-338	-20.3333	-0.27488
						33	935.074	1109.19	-0.3379	-337.9	-20.3333	-0.27469
						33	1199.58	865.631	-0.3378	-337.8	-20.3619	-0.273
						33	1538.92	675.375	-0.3377	-337.7	-20.2476	-0.27041
						33	1974.24	526.763	-0.3376	-337.6	-20.0571	-0.27047
						33	2532.7	410.826	-0.3375	-337.5	-20.0571	-0.27045
						33	3249.14	320.343	-0.3374	-337.4	-20.2476	-0.27158
						33	4168.24	249.854	-0.3373	-337.3	-20.3619	-0.27353
						33	5347.34	194.863	-0.3372	-337.2	-20.3333	-0.27617
						33	6859.97	152.055	-0.3371	-337.1	-20.3333	-0.27667
						33	8800.49	118.713	-0.337	-337	-20.3333	-0.27681
						33	11289.9	92.7621	-0.3369	-336.9	-20.3333	-0.27729
						33	14483.6	72.5562	-0.3368	-336.8	-20.3333	-0.27793
						33	18580.6	56.8503	-0.3367	-336.7	-20.3333	-0.27639
						33	23836.6	44.6496	-0.3366	-336.6	-20.3333	-0.27456
						33	30579.5	35.1926	-0.3365	-336.5	-20.3333	-0.27379
						33	39229.6	27.8583	-0.3364	-336.4	-20.319	-0.27402
						33	50326.8	22.1972	-0.3363	-336.3	-20.3905	-0.2726
						33	64563	17.8051	-0.3362	-336.2	-20.4143	-0.27186
						33	82826.2	14.4023	-0.3361	-336.1	-20.3905	-0.27096
						33	106256	11.6937	-0.336	-336	-20.3333	-0.27113
						33	136313	9.53975	-0.3359	-335.9	-20.2905	-0.27058
						33	174873	7.82226	-0.3358	-335.8	-20.2095	-0.271
						33	224340	6.47651	-0.3357	-335.7	-20.1381	-0.2712
						33	287800	5.39412	-0.3356	-335.6	-20.2381	-0.27283
						33	369212	4.54362	-0.3355	-335.5	-20.1619	-0.27048
						33	473653	3.88579	-0.3354	-335.4	-20.2429	-0.26727
						33	607637	3.37958	-0.3353	-335.3	-20.3	-0.26621
						33	779523	3.01255	-0.3352	-335.2	-20.419	-0.26562
						33	1000000	2.74647	-0.3351	-335.1	-20.319	-0.26119
						32	5	3158.46	-0.335	-335	-20.3333	-0.26119
						32	6.41438	3782.52	-0.3349	-334.9	-20.3333	-0.26455
						32	8.22885	4560.72	-0.3348	-334.8	-20.3476	-0.26544
						32	10.5566	5473.16	-0.3347	-334.7	-20.2762	-0.26583
						32	13.5428	6514.05	-0.3346	-334.6	-20.2524	-0.27062
						32	17.3737	7638.35	-0.3345	-334.5	-20.2762	-0.27334
						32	22.2883	8719.06	-0.3344	-334.4	-20.3476	-0.27346
						32	28.5932	9621.77	-0.3343	-334.3	-20.3333	-0.27364
						32	36.6814	10138.4	-0.3342	-334.2	-20.3333	-0.27438
						32	47.0577	10120	-0.3341	-334.1	-20.3333	-0.27262
						32	60.3692	9594.78	-0.334	-334	-20.3333	-0.27177
						32	77.4462	8645.15	-0.3339	-333.9	-20.3333	-0.27064
						32	99.3539	7464.93	-0.3338	-333.8	-20.3619	-0.2699
						32	127.459	6239.65	-0.3337	-333.7	-20.219	-0.26827
						32	163.514	5094.17	-0.3336	-333.6	-20.1857	-0.269
						32	209.768	4092.12	-0.3335	-333.5	-20.1619	-0.26868
						32	269.106	3251.89	-0.3334	-333.4	-20.281	-0.26836
						32	345.229	2559.9	-0.3333	-333.3	-20.2762	-0.26831
						32	442.886	2010.96	-0.3332	-333.2	-20.3476	-0.27008
						32	568.168	1575.3	-0.3331	-333.1	-20.3333	-0.27091
						32	728.889	1231.06	-0.333	-333	-20.3333	-0.26804
						32	935.074	961.506	-0.3329	-332.9	-20.319	-0.2649
						32	1199.58	750.256	-0.3328	-332.8	-20.4048	-0.26322
						32	1538.92	585.287	-0.3327	-332.7	-20.3571	-0.26397
						32	1974.24	456.463	-0.3326	-332.6	-20.3095	-0.26079
						32	2532.7	355.933	-0.3325	-332.5	-20.2619	-0.26075
						32	3249.14	277.497	-0.3324	-332.4	-20.3476	-0.26255
						32	4168.24	216.431	-0.3323	-332.3	-20.3333	-0.2652
						32	5347.34	168.803	-0.3322	-332.2	-20.3476	-0.26514
						32	6859.97	131.701	-0.3321	-332.1	-20.2762	-0.26793
						32	8800.49	102.819	-0.332	-332	-20.2524	-0.27113
						32	11289.9	80.3526	-0.3319	-331.9	-20.2762	-0.27178
						32	14483.6	62.8893	-0.3318	-331.8	-20.3476	-0.27036
						32	18580.6	49.3185	-0.3317	-331.7	-20.3476	-0.26847
						32	23836.6	38.7899	-0.3316	-331.6	-20.2762	-0.26669
						32	30579.5	30.6389	-0.3315	-331.5	-20.2524	-0.2658
						32	39229.6	24.327	-0.3314	-331.4	-20.2905	-0.26798
						32	50326.8	19.4432	-0.3313	-331.3	-20.2905	-0.2703
						32	64563	15.6456	-0.3312	-331.2	-20.2524	-0.27123
						32	82826.2	12.6768	-0.3311	-331.1	-20.2762	-0.27257
						32	106256	10.3165	-0.331	-331	-20.3476	-0.27358
						32	136313	8.44047	-0.3309	-330.9	-20.3333	-0.27197
						32	174873	6.93847	-0.3308	-330.8	-20.3333	-0.2701
						32	224340	5.76544	-0.3307	-330.7	-20.3619	-0.27059
						32	287800	4.82468	-0.3306	-330.6	-20.219	-0.2723
						32	369212	4.08517	-0.3305	-330.5	-20.1714	-0.27264
						32	473653	3.51507	-0.3304	-330.4	-20.219	-0.27215
						32	607637	3.07751	-0.3303	-330.3	-20.3619	-0.2704
						32	779523	2.76233	-0.3302	-330.2	-20.3333	-0.26865
						32	1000000	2.53799	-0.3301	-330.1	-20.3333	-0.26646
						31	5	3519.45	-0.33	-330	-20.3333	-0.26593
						31	6.41438	4202.61	-0.3299	-329.9	-20.3476	-0.26707
						31	8.22885	5070.28	-0.3298	-329.8	-20.3048	-0.26817
						31	10.5566	6068.41	-0.3297	-329.7	-20.1381	-0.26743
						31	13.5428	7151.47	-0.3296	-329.6	-20.1429	-0.26716
						31	17.3737	8267.75	-0.3295	-329.5	-20.1333	-0.26763
						31	22.2883	9268.38	-0.3294	-329.4	-20.1429	-0.26735
						31	28.5932	9960.44	-0.3293	-329.3	-20.1381	-0.2667
						31	36.6814	10189.6	-0.3292	-329.2	-20.3191	-0.26715
						31	47.0577	9887.51	-0.3291	-329.1	-20.2905	-0.2665
						31	60.3692	9083.06	-0.329	-329	-20.2524	-0.26465
						31	77.4462	7980.42	-0.3289	-328.9	-20.2762	-0.26528
						31	99.3539	6758.79	-0.3288	-328.8	-20.3476	-0.2687
						31	127.459	5569.49	-0.3287	-328.7	-20.3333	-0.27175
						31	163.514	4502.68	-0.3286	-328.6	-20.3333	-0.27221
						31	209.768	3593.79	-0.3285	-328.5	-20.3619	-0.27267
						31	269.106	2843.78	-0.3284	-328.4	-20.219	-0.27068
						31	345.229	2233.8	-0.3283	-328.3	-20.1857	-0.26716
						31	442.886	1751.35	-0.3282	-328.2	-20.1619	-0.26324
						31	568.168	1370.45	-0.3281	-328.1	-20.281	-0.26242
						31	728.889	1070.57	-0.328	-328	-20.2905	-0.26185
						31	935.074	835.448	-0.3279	-327.9	-20.2905	-0.26183
						31	1199.58	651.806	-0.3278	-327.8	-20.2524	-0.26177
						31	1538.92	508.332	-0.3277	-327.7	-20.3048	-0.26226
						31	1974.24	396.303	-0.3276	-327.6	-20.2476	-0.26251
						31	2532.7	308.948	-0.3275	-327.5	-20.1143	-0.26319
						31	3249.14	240.836	-0.3274	-327.4	-20.1381	-0.26338
						31	4168.24	187.796	-0.3273	-327.3	-20.3048	-0.26344
						31	5347.34	146.459	-0.3272	-327.2	-20.3333	-0.26315
						31	6859.97	114.249	-0.3271	-327.1	-20.3905	-0.26299
						31	8800.49	89.193	-0.327	-327	-20.4143	-0.2621
						31	11289.9	69.7115	-0.3269	-326.9	-20.4048	-0.26208
						31	14483.6	54.5857	-0.3268	-326.8	-20.2762	-0.26253
						31	18580.6	42.8453	-0.3267	-326.7	-20.1952	-0.26237
						31	23836.6	33.7541	-0.3266	-326.6	-20.2095	-0.26036
						31	30579.5	26.7151	-0.3265	-326.5	-20.2619	-0.25913
						31	39229.6	21.2721	-0.3264	-326.4	-20.1524	-0.2576
						31	50326.8	17.0518	-0.3263	-326.3	-20.1143	-0.25578
						31	64563	13.7554	-0.3262	-326.2	-20.2619	-0.25536
						31	82826.2	11.1414	-0.3261	-326.1	-20.2476	-0.2565
						31	106256	9.08227	-0.326	-326	-20.1714	-0.2561
						31	136313	7.45289	-0.3259	-325.9	-20.2333	-0.25526
						31	174873	6.14323	-0.3258	-325.8	-20.3048	-0.256
						31	224340	5.12377	-0.3257	-325.7	-20.2381	-0.25619
						31	287800	4.30656	-0.3256	-325.6	-20.3476	-0.25646
						31	369212	3.66647	-0.3255	-325.5	-20.3714	-0.25539
						31	473653	3.17326	-0.3254	-325.4	-20.3381	-0.25525
						31	607637	2.79714	-0.3253	-325.3	-20.1476	-0.25354
						31	779523	2.52573	-0.3252	-325.2	-20.2143	-0.25402
						31	1000000	2.34062	-0.3251	-325.1	-20.1048	-0.25344
						30	5	3915.35	-0.325	-325	-20.2	-0.25575
						30	6.41438	4707.13	-0.3249	-324.9	-20.219	-0.25677
						30	8.22885	5650.66	-0.3248	-324.8	-20.3619	-0.25779
						30	10.5566	6702.39	-0.3247	-324.7	-20.3333	-0.25614
						30	13.5428	7812.28	-0.3246	-324.6	-20.3333	-0.25536
						30	17.3737	8879.2	-0.3245	-324.5	-20.3476	-0.25409
						30	22.2883	9716.21	-0.3244	-324.4	-20.2905	-0.25301
						30	28.5932	10160.4	-0.3243	-324.3	-20.1952	-0.25155
						30	36.6814	10069	-0.3242	-324.2	-20.1952	-0.25222
						30	47.0577	9447.53	-0.3241	-324.1	-20.2905	-0.25332
						30	60.3692	8458.27	-0.324	-324	-20.3476	-0.25381
						30	77.4462	7262.39	-0.3239	-323.9	-20.3333	-0.25232
						30	99.3539	6045.36	-0.3238	-323.8	-20.3333	-0.2521
						30	127.459	4923.81	-0.3237	-323.7	-20.3333	-0.25006
						30	163.514	3948.82	-0.3236	-323.6	-20.3476	-0.24882
						30	209.768	3135.6	-0.3235	-323.5	-20.2905	-0.24739
						30	269.106	2473.12	-0.3234	-323.4	-20.1952	-0.24927
						30	345.229	1939.06	-0.3233	-323.3	-20.2095	-0.25034
						30	442.886	1518.72	-0.3232	-323.2	-20.2333	-0.2519
						30	568.168	1187.4	-0.3231	-323.1	-20.2667	-0.25222
						30	728.889	927.031	-0.323	-323	-20.2762	-0.25166
						30	935.074	723.418	-0.3229	-322.9	-20.3333	-0.25047
						30	1199.58	564.263	-0.3228	-322.8	-20.3905	-0.24993
						30	1538.92	440.067	-0.3227	-322.7	-20.4143	-0.24902
						30	1974.24	343.09	-0.3226	-322.6	-20.3905	-0.24707
						30	2532.7	267.507	-0.3225	-322.5	-20.319	-0.2462
						30	3249.14	208.574	-0.3224	-322.4	-20.3333	-0.24572
						30	4168.24	162.646	-0.3223	-322.3	-20.3333	-0.24455
						30	5347.34	126.858	-0.3222	-322.2	-20.3333	-0.24445
						30	6859.97	99.0164	-0.3221	-322.1	-20.3333	-0.24527
						30	8800.49	77.3416	-0.322	-322	-20.3333	-0.24613
						30	11289.9	60.5076	-0.3219	-321.9	-20.3476	-0.2463
						30	14483.6	47.4303	-0.3218	-321.8	-20.2762	-0.24663
						30	18580.6	37.3019	-0.3217	-321.7	-20.2524	-0.24437
						30	23836.6	29.4578	-0.3216	-321.6	-20.2762	-0.24155
						30	30579.5	23.3843	-0.3215	-321.5	-20.3476	-0.24047
						30	39229.6	18.683	-0.3214	-321.4	-20.3333	-0.2415
						30	50326.8	15.0263	-0.3213	-321.3	-20.3619	-0.24202
						30	64563	12.1548	-0.3212	-321.2	-20.219	-0.24368
						30	82826.2	9.85765	-0.3211	-321.1	-20.2	-0.24579
						30	106256	8.05424	-0.321	-321	-20.1048	-0.24823
						30	136313	6.62752	-0.3209	-320.9	-20.2143	-0.24897
						30	174873	5.48133	-0.3208	-320.8	-20.1619	-0.2489
						30	224340	4.58826	-0.3207	-320.7	-20.281	-0.24722
						30	287800	3.87557	-0.3206	-320.6	-20.2905	-0.24667
						30	369212	3.31564	-0.3205	-320.5	-20.3191	-0.24503
						30	473653	2.88599	-0.3204	-320.4	-20.1381	-0.24334
						30	607637	2.55985	-0.3203	-320.3	-20.1143	-0.24214
						30	779523	2.32447	-0.3202	-320.2	-20.2333	-0.24264
						30	1000000	2.16951	-0.3201	-320.1	-20.3619	-0.24202
									-0.32	-320	-20.3333	-0.24108
									-0.3199	-319.9	-20.3333	-0.24004
									-0.3198	-319.8	-20.3333	-0.23909
									-0.3197	-319.7	-20.3333	-0.23607
									-0.3196	-319.6	-20.3333	-0.23299
									-0.3195	-319.5	-20.3476	-0.23083
									-0.3194	-319.4	-20.2762	-0.22974
									-0.3193	-319.3	-20.2524	-0.2284
									-0.3192	-319.2	-20.2762	-0.23004
									-0.3191	-319.1	-20.3476	-0.23215
									-0.319	-319	-20.3333	-0.2328
									-0.3189	-318.9	-20.3333	-0.2336
									-0.3188	-318.8	-20.3333	-0.23471
									-0.3187	-318.7	-20.3476	-0.23717
									-0.3186	-318.6	-20.3048	-0.23971
									-0.3185	-318.5	-20.1667	-0.24178
									-0.3184	-318.4	-20	-0.23988
									-0.3183	-318.3	-20.0857	-0.23891
									-0.3182	-318.2	-20.2048	-0.23736
									-0.3181	-318.1	-20.2238	-0.23494
									-0.318	-318	-20.1952	-0.23341
									-0.3179	-317.9	-20.2905	-0.23475
									-0.3178	-317.8	-20.3619	-0.23689
									-0.3177	-317.7	-20.2762	-0.23686
									-0.3176	-317.6	-20.2667	-0.23712
									-0.3175	-317.5	-20.219	-0.23834
									-0.3174	-317.4	-20.2667	-0.23965
									-0.3173	-317.3	-20.2762	-0.23921
									-0.3172	-317.2	-20.3619	-0.23882
									-0.3171	-317.1	-20.2762	-0.23815
									-0.317	-317	-20.2524	-0.23584
									-0.3169	-316.9	-20.2762	-0.2329
									-0.3168	-316.8	-20.3476	-0.22971
									-0.3167	-316.7	-20.3476	-0.22662
									-0.3166	-316.6	-20.2762	-0.22478
									-0.3165	-316.5	-20.2524	-0.22489
									-0.3164	-316.4	-20.2905	-0.22527
									-0.3163	-316.3	-20.3191	-0.22551
									-0.3162	-316.2	-20.1381	-0.22665
									-0.3161	-316.1	-20.1143	-0.22811
									-0.316	-316	-20.2619	-0.22844
									-0.3159	-315.9	-20.2762	-0.22818
									-0.3158	-315.8	-20.0571	-0.22856
									-0.3157	-315.7	-20.0714	-0.22844
									-0.3156	-315.6	-20.1905	-0.22793
									-0.3155	-315.5	-20.281	-0.22428
									-0.3154	-315.4	-20.2762	-0.22048
									-0.3153	-315.3	-20.3476	-0.21781
									-0.3152	-315.2	-20.3333	-0.21773
									-0.3151	-315.1	-20.3333	-0.21737
									-0.315	-315	-20.3333	-0.22024
									-0.3149	-314.9	-20.3333	-0.22367
									-0.3148	-314.8	-20.3476	-0.22499
									-0.3147	-314.7	-20.2905	-0.22386
									-0.3146	-314.6	-20.2095	-0.22145
									-0.3145	-314.5	-20.1667	-0.21857
									-0.3144	-314.4	-20.0952	-0.2165
									-0.3143	-314.3	-20.1286	-0.21696
									-0.3142	-314.2	-20.2333	-0.21664
									-0.3141	-314.1	-20.3905	-0.21648
									-0.314	-314	-20.219	-0.21696
									-0.3139	-313.9	-20.1714	-0.21855
									-0.3138	-313.8	-20.2476	-0.21868
									-0.3137	-313.7	-20.2476	-0.21836
									-0.3136	-313.6	-20.1857	-0.21927
									-0.3135	-313.5	-20.1619	-0.22076
									-0.3134	-313.4	-20.281	-0.22083
									-0.3133	-313.3	-20.2762	-0.2196
									-0.3132	-313.2	-20.3619	-0.21948
									-0.3131	-313.1	-20.2762	-0.21917
									-0.313	-313	-20.281	-0.21734
									-0.3129	-312.9	-20.1619	-0.21607
									-0.3128	-312.8	-20.1857	-0.21697
									-0.3127	-312.7	-20.219	-0.21634
									-0.3126	-312.6	-20.3619	-0.2133
									-0.3125	-312.5	-20.3333	-0.2116
									-0.3124	-312.4	-20.3476	-0.2109
									-0.3123	-312.3	-20.2905	-0.20916
									-0.3122	-312.2	-20.1952	-0.20873
									-0.3121	-312.1	-20.1952	-0.21107
									-0.312	-312	-20.2905	-0.21295
									-0.3119	-311.9	-20.3476	-0.21335
									-0.3118	-311.8	-20.3619	-0.21314
									-0.3117	-311.7	-20.219	-0.21527
									-0.3116	-311.6	-20.1714	-0.21609
									-0.3115	-311.5	-20.219	-0.21567
									-0.3114	-311.4	-20.3619	-0.21348
									-0.3113	-311.3	-20.3333	-0.21403
									-0.3112	-311.2	-20.3333	-0.21234
									-0.3111	-311.1	-20.3333	-0.21027
									-0.311	-311	-20.3476	-0.20947
									-0.3109	-310.9	-20.2905	-0.21175
									-0.3108	-310.8	-20.1952	-0.21178
									-0.3107	-310.7	-20.1952	-0.21281
									-0.3106	-310.6	-20.3191	-0.21452
									-0.3105	-310.5	-20.2476	-0.2157
									-0.3104	-310.4	-20.1143	-0.2128
									-0.3103	-310.3	-20.1524	-0.21094
									-0.3102	-310.2	-20.2619	-0.20871
									-0.3101	-310.1	-20.2238	-0.2073
									-0.31	-310	-20.1381	-0.20599
									-0.3099	-309.9	-20.2095	-0.20788
									-0.3098	-309.8	-20.2905	-0.20899
									-0.3097	-309.7	-20.3476	-0.2094
									-0.3096	-309.6	-20.3333	-0.21031
									-0.3095	-309.5	-20.3333	-0.21073
									-0.3094	-309.4	-20.3333	-0.20937
									-0.3093	-309.3	-20.3333	-0.20731
									-0.3092	-309.2	-20.3333	-0.20675
									-0.3091	-309.1	-20.3333	-0.20459
									-0.309	-309	-20.3333	-0.20322
									-0.3089	-308.9	-20.3619	-0.19935
									-0.3088	-308.8	-20.219	-0.19535
									-0.3087	-308.7	-20.1714	-0.19223
									-0.3086	-308.6	-20.219	-0.19189
									-0.3085	-308.5	-20.3619	-0.19036
									-0.3084	-308.4	-20.3333	-0.19233
									-0.3083	-308.3	-20.3476	-0.19594
									-0.3082	-308.2	-20.2905	-0.19714
									-0.3081	-308.1	-20.1952	-0.19701
									-0.308	-308	-20.1952	-0.19858
									-0.3079	-307.9	-20.2905	-0.19974
									-0.3078	-307.8	-20.3476	-0.20084
									-0.3077	-307.7	-20.3619	-0.20178
									-0.3076	-307.6	-20.219	-0.19985
									-0.3075	-307.5	-20.1857	-0.19564
									-0.3074	-307.4	-20.1762	-0.19262
									-0.3073	-307.3	-20.2238	-0.19149
									-0.3072	-307.2	-20.2238	-0.19151
									-0.3071	-307.1	-20.1762	-0.19351
									-0.307	-307	-20.1857	-0.19582
									-0.3069	-306.9	-20.2333	-0.19677
									-0.3068	-306.8	-20.3048	-0.19456
									-0.3067	-306.7	-20.2524	-0.19188
									-0.3066	-306.6	-20.2762	-0.18998
									-0.3065	-306.5	-20.3476	-0.1879
									-0.3064	-306.4	-20.3476	-0.18689
									-0.3063	-306.3	-20.2762	-0.18744
									-0.3062	-306.2	-20.2667	-0.19025
									-0.3061	-306.1	-20.219	-0.19044
									-0.306	-306	-20.2667	-0.19186
									-0.3059	-305.9	-20.2905	-0.19275
									-0.3058	-305.8	-20.2905	-0.19418
									-0.3057	-305.7	-20.2667	-0.19217
									-0.3056	-305.6	-20.219	-0.19193
									-0.3055	-305.5	-20.281	-0.19143
									-0.3054	-305.4	-20.219	-0.19171
									-0.3053	-305.3	-20.281	-0.19034
									-0.3052	-305.2	-20.219	-0.19151
									-0.3051	-305.1	-20.2667	-0.19099
									-0.305	-305	-20.2762	-0.19139
									-0.3049	-304.9	-20.3476	-0.191
									-0.3048	-304.8	-20.3333	-0.1918
									-0.3047	-304.7	-20.3333	-0.1896
									-0.3046	-304.6	-20.3333	-0.1893
									-0.3045	-304.5	-20.3476	-0.18894
									-0.3044	-304.4	-20.2762	-0.18845
									-0.3043	-304.3	-20.2524	-0.18691
									-0.3042	-304.2	-20.2762	-0.1864
									-0.3041	-304.1	-20.3476	-0.18543
									-0.304	-304	-20.3476	-0.18444
									-0.3039	-303.9	-20.2762	-0.18408
									-0.3038	-303.8	-20.281	-0.18224
									-0.3037	-303.7	-20.1619	-0.18056
									-0.3036	-303.6	-20.1857	-0.18001
									-0.3035	-303.5	-20.219	-0.1801
									-0.3034	-303.4	-20.3619	-0.17851
									-0.3033	-303.3	-20.3476	-0.17889
									-0.3032	-303.2	-20.2762	-0.17984
									-0.3031	-303.1	-20.2524	-0.18052
									-0.303	-303	-20.2905	-0.1804
									-0.3029	-302.9	-20.3048	-0.18239
									-0.3028	-302.8	-20.1952	-0.18204
									-0.3027	-302.7	-20.1952	-0.18108
									-0.3026	-302.6	-20.2905	-0.18057
									-0.3025	-302.5	-20.3476	-0.18067
									-0.3024	-302.4	-20.3333	-0.17869
									-0.3023	-302.3	-20.3619	-0.17816
									-0.3022	-302.2	-20.219	-0.1783
									-0.3021	-302.1	-20.1714	-0.17688
									-0.302	-302	-20.2333	-0.1762
									-0.3019	-301.9	-20.3048	-0.17683
									-0.3018	-301.8	-20.2524	-0.17873
									-0.3017	-301.7	-20.2905	-0.17886
									-0.3016	-301.6	-20.2905	-0.17856
									-0.3015	-301.5	-20.2524	-0.17588
									-0.3014	-301.4	-20.2762	-0.17427
									-0.3013	-301.3	-20.3476	-0.17235
									-0.3012	-301.2	-20.3476	-0.17162
									-0.3011	-301.1	-20.2905	-0.17125
									-0.301	-301	-20.2095	-0.17247
									-0.3009	-300.9	-20.1381	-0.17247
									-0.3008	-300.8	-20.2381	-0.17249
									-0.3007	-300.7	-20.1762	-0.17238
									-0.3006	-300.6	-20.2	-0.17282
									-0.3005	-300.5	-20.1619	-0.17157
									-0.3004	-300.4	-20.3095	-0.17064
									-0.3003	-300.3	-20.1619	-0.1699
[truncated: 8,002 more rows]

## Sheet: Figure 6
m	A.m NF	5-m NF	C.m NF	NT3.m NF	E.m NF	I.m NF	G.m NF	K.m NF	All show temperatures in °C
1	128	131	153	126	106	104	106	104
2	102	106	129	104	82	81	77	72
3	79	85	106	93	62	62	62	51
4	58	65	88	76	41	42	42	28
5	42	54	73	61	31	34	28	16
6	29	44	65	53	17	23	26	10
7	26	44	60	51	14	24	20	14
8	26	44
m	B.m NF	6-m NF	D.m NF	NT3F.m NF	F.m NF	J.m NF	HG.m NF	L.m NF
1	136	138	154	141	106	99	106	99
2	108	109	128	118	87	82	88	77
3	87	88	109	92	68	66	73	60
4	69	69	93	79	51	48	56	42
5	52	56	81	68	39	36	43	35
6	43	48	73	58	29	31	40	30
7	40	47	70	55	27	29	37	29

## Sheet: Figure 7
a)						b)						c)						d)
Standard orientation:						Standard orientation:						Standard orientation:						Standard orientation:
---------------------------------------------------------------------						---------------------------------------------------------------------						---------------------------------------------------------------------						---------------------------------------------------------------------
Center Atomic Atomic Coordinates (Angstroms)						Center Atomic Atomic Coordinates (Angstroms)						Center Atomic Atomic Coordinates (Angstroms)						Center Atomic Atomic Coordinates (Angstroms)
Number Number Type X Y Z						Number Number Type X Y Z						Number Number Type X Y Z						Number Number Type X Y Z
---------------------------------------------------------------------						---------------------------------------------------------------------						---------------------------------------------------------------------						---------------------------------------------------------------------
1 6 0 7.433731 0.393047 0.171135						1 6 0 7.019912 0.074418 0.093815						1 6 0 -7.437937 0.077069 -0.085656						1 6 0 -7.203490 0.252201 -0.177443
2 6 0 6.824376 -0.146705 -0.960492						2 6 0 6.370897 -0.633562 -0.916953						2 6 0 -6.781065 -0.408408 1.044257						2 6 0 -6.559040 -0.625968 0.706518
3 6 0 6.692471 0.806982 1.277337						3 6 0 6.311759 0.757802 1.081977						3 6 0 -6.737171 0.515213 -1.209224						3 6 0 -6.428196 1.018286 -1.055780
4 6 0 5.440093 -0.280854 -0.995287						4 6 0 4.980584 -0.666203 -0.947007						4 6 0 -5.391155 -0.463292 1.059914						4 6 0 -5.172780 -0.745116 0.719722
5 6 0 5.310515 0.670639 1.243927						5 6 0 4.923655 0.724444 1.052559						5 6 0 -5.349840 0.459490 -1.194437						5 6 0 -5.048852 0.910452 -1.056714
6 1 0 7.200632 1.223044 2.138181						6 1 0 6.850157 1.298214 1.850404						6 1 0 -7.280801 0.887811 -2.068318						6 1 0 -6.940747 1.693356 -1.729393
7 6 0 4.690523 0.127426 0.113944						7 6 0 4.263354 0.013338 0.044837						7 6 0 -4.681148 -0.030443 -0.066838						7 6 0 -4.420247 0.024593 -0.169326
8 1 0 4.952594 -0.704270 -1.862140						8 1 0 4.462564 -1.217947 -1.718847						8 1 0 -4.868068 -0.846118 1.924577						8 1 0 -4.715674 -1.442232 1.405340
9 1 0 4.697152 0.980642 2.083236						9 1 0 4.333363 1.244243 1.799426						9 1 0 -4.765150 0.792620 -2.045085						9 1 0 -4.437218 1.499817 -1.730123
10 8 0 3.308586 0.109418 0.152212						10 8 0 2.886316 0.118109 0.064671						10 8 0 -3.304369 0.037990 -0.135922						10 8 0 -3.046692 0.058406 -0.220760
11 6 0 2.573168 -0.926824 -0.393136						11 6 0 2.073135 -0.934647 -0.277244						11 6 0 -2.494393 -0.910196 0.441680						11 6 0 -2.239827 -0.974966 0.195344
12 6 0 1.120048 -0.683564 -0.251380						12 6 0 0.628523 -0.594001 -0.231941						12 6 0 -1.048386 -0.617321 0.283809						12 6 0 -0.794767 -0.661080 0.088037
13 6 0 0.245644 -1.664860 -0.742914						13 6 0 0.064997 0.707639 -0.152615						13 6 0 -0.188147 -1.666389 0.650285						13 6 0 0.064657 -1.749246 0.319924
14 6 0 -0.783284 0.641816 0.433937						14 6 0 -0.242549 -1.694136 -0.291719						14 6 0 0.924344 0.695766 -0.263922						14 6 0 1.181125 0.714505 -0.256211
15 6 0 -1.132199 -1.507684 -0.652029						15 6 0 -1.328076 0.846021 -0.116176						15 6 0 1.193015 -1.575445 0.564313						15 6 0 1.446224 -1.646744 0.264832
16 1 0 0.665469 -2.554435 -1.200377						16 6 0 -1.623447 -1.565168 -0.254895						16 1 0 -0.648414 -2.579150 1.011869						16 1 0 -0.397117 -2.702867 0.550162
17 6 0 -1.640434 -0.347909 -0.056187						17 1 0 0.207061 -2.677865 -0.368347						17 6 0 1.736837 -0.378077 0.096032						17 6 0 1.992926 -0.396140 -0.030351
18 1 0 -1.214205 1.531265 0.881399						18 6 0 -2.151364 -0.277281 -0.160879						18 1 0 1.407579 1.602117 -0.603503						18 1 0 1.666530 1.658314 -0.465432
19 1 0 -1.800540 -2.271544 -1.024466						19 1 0 -1.798302 1.818664 -0.058547						19 1 0 1.826032 -2.407856 0.837284						19 1 0 2.077471 -2.507784 0.431859
20 8 0 3.075578 -1.899152 -0.907981						20 1 0 -2.267297 -2.432864 -0.285647						20 8 0 -2.929681 -1.899094 0.991926						20 8 0 -2.676536 -2.038065 0.581682
21 8 0 -2.986835 -0.042106 0.013229						21 8 0 2.500912 -2.035983 -0.547711						21 8 0 3.094481 -0.116768 0.040261						21 8 0 3.348157 -0.123194 -0.028710
22 6 0 -3.934904 -0.998101 0.278920						22 8 0 -3.509717 -0.003005 -0.198162						22 6 0 3.989637 -1.064524 -0.389450						22 6 0 4.265184 -1.012195 -0.532907
23 8 0 -3.654087 -2.147741 0.543560						23 6 0 -4.419790 -0.766669 0.503812						23 8 0 3.648908 -2.141515 -0.828734						23 8 0 3.947553 -2.035637 -1.099217
24 6 0 -5.324031 -0.471565 0.250965						24 8 0 -4.103958 -1.676828 1.234757						24 6 0 5.403584 -0.612918 -0.311284						24 6 0 5.671411 -0.565500 -0.356914
25 6 0 -6.302453 -1.354560 0.737727						25 6 0 -5.809346 -0.314639 0.250253						25 6 0 6.321591 -1.410577 -1.013177						25 6 0 6.621480 -1.288019 -1.098082
26 6 0 -7.108879 1.127338 -0.177839						26 6 0 -6.842335 -0.972426 0.934303						26 6 0 7.274983 0.784926 0.373090						26 6 0 7.505593 0.770164 0.524389
27 6 0 -7.646091 -1.016152 0.780325						27 6 0 -7.454443 1.096120 -0.825540						27 6 0 7.678131 -1.122867 -1.041019						27 6 0 7.975023 -0.993116 -1.048028
28 1 0 -5.965595 -2.325744 1.083544						28 6 0 -8.164692 -0.593794 0.736304						28 1 0 5.928524 -2.273223 -1.540226						28 1 0 6.253973 -2.093934 -1.724061
29 6 0 -8.065468 0.240255 0.323735						29 1 0 -6.587261 -1.774945 1.618580						29 6 0 8.171307 -0.010687 -0.347479						29 6 0 8.434354 0.046924 -0.228992
30 1 0 -7.439669 2.093118 -0.541370						30 6 0 -8.495148 0.443789 -0.149121						30 1 0 7.663312 1.635289 0.921565						30 1 0 7.866145 1.571313 1.158926
31 1 0 -8.372965 -1.725232 1.166769						31 1 0 -7.689554 1.906043 -1.511831						31 1 0 8.357449 -1.760967 -1.599308						31 1 0 8.678660 -1.568018 -1.643790
32 7 0 8.894282 0.533988 0.197899						32 1 0 -8.956199 -1.108396 1.275779						32 7 0 -8.903297 0.133165 -0.092195						32 7 0 -8.658126 0.405012 -0.224533
33 8 0 9.404280 1.017584 1.209390						33 7 0 8.486265 0.105772 0.116689						33 8 0 -9.455669 0.573826 -1.101583						33 8 0 -9.109002 1.251247 -1.001126
34 8 0 9.524374 0.162016 -0.792478						34 8 0 9.031772 0.743025 1.018989						34 8 0 -9.497799 -0.261656 0.911713						34 8 0 -9.345277 -0.309382 0.501503
35 6 0 -5.745907 0.797644 -0.224461						35 8 0 9.087494 -0.504943 -0.767826						35 6 0 5.900801 0.506604 0.405417						35 6 0 6.132826 0.483342 0.479941
36 6 0 -9.519450 0.641066 0.390042						36 6 0 -6.126219 0.726627 -0.633379						36 6 0 9.638629 0.341920 -0.391218						36 6 0 9.907266 0.365939 -0.139633
37 1 0 -9.784720 0.983947 1.398909						37 1 0 -5.334212 1.242863 -1.163832						37 1 0 9.862544 0.975596 -1.259747						37 1 0 10.082169 1.358308 0.287344
38 1 0 -9.747377 1.455639 -0.304548						38 8 0 0.899176 1.773511 -0.134062						38 1 0 9.949776 0.891545 0.503034						38 1 0 10.427885 -0.363701 0.494406
39 1 0 -10.175791 -0.203340 0.153929						39 6 0 -9.935542 0.829064 -0.384186						39 1 0 10.261146 -0.554779 -0.475577						39 1 0 10.381795 0.330480 -1.126398
40 1 0 7.436690 -0.452309 -1.799745						40 1 0 -10.024110 1.865660 -0.724591						40 1 0 -7.362270 -0.735430 1.897485						40 6 0 -0.213042 0.603113 -0.201995
41 6 0 0.592564 0.475411 0.338494						41 1 0 -10.391100 0.191824 -1.153905						41 6 0 -0.469326 0.595621 -0.177074						41 8 0 5.222747 1.162183 1.221434
42 1 0 1.258951 1.240633 0.718862						42 1 0 -10.534217 0.715082 0.525672						42 8 0 5.021805 1.255327 1.116924						42 6 0 5.668908 2.182258 2.104011
43 8 0 -4.810296 1.641169 -0.725297						43 6 0 0.347302 3.083120 -0.085776						43 6 0 5.505102 2.353211 1.878052						43 1 0 6.360439 1.788946 2.859711
44 6 0 -5.215642 2.903563 -1.236297						44 1 0 -0.282619 3.286523 -0.960777						44 1 0 6.222661 2.029753 2.642578						44 1 0 6.152225 3.004401 1.560989
45 1 0 -5.910795 2.794382 -2.078249						45 1 0 -0.236405 3.240253 0.829789						45 1 0 5.972101 3.113575 1.239153						45 1 0 4.769263 2.554544 2.596688
46 1 0 -5.679207 3.524298 -0.459172						46 1 0 1.203071 3.759678 -0.090346						46 1 0 4.626365 2.779685 2.364458						46 8 0 -1.029811 1.665116 -0.402466
47 1 0 -4.299742 3.384025 -1.583918						47 1 0 6.958223 -1.147660 -1.667613						47 8 0 -1.289428 1.623242 -0.503142						47 6 0 -0.453661 2.936684 -0.672749
---------------------------------------------------------------------						---------------------------------------------------------------------						48 6 0 -0.718488 2.846982 -0.947081						48 1 0 0.178168 3.276651 0.157268
Rotational constants (GHZ): 0.6713915 0.0368590 0.0359847						Rotational constants (GHZ): 0.7194157 0.0392041 0.0381270						49 1 0 -0.075976 3.293657 -0.177954						49 1 0 0.135270 2.922800 -1.598232
												50 1 0 -0.141490 2.710234 -1.870173						50 1 0 -1.296566 3.619526 -0.789249
												51 1 0 -1.563664 3.508736 -1.142224						51 9 0 -7.235927 -1.375849 1.576827
												---------------------------------------------------------------------						---------------------------------------------------------------------
												Rotational constants (GHZ): 0.5537123 0.0359845 0.0351619						Rotational constants (GHZ): 0.5041182 0.0336947 0.0328119

## Sheet: Figure SI4
Cool Trace		Reheat Trace
T / °C	Heat Flow / mW	T / °C	Heat Flow / mW
170.018	0.38651	0.166	-0.02283
169.858	0.52721	0.329	-0.20697
169.701	0.74362	0.49	-0.43005
169.543	0.92308	0.652	-0.6223
169.382	1.05027	0.816	-0.76934
169.22	1.14548	0.981	-0.8132
169.056	1.19671	1.147	-0.83103
168.891	1.23777	1.314	-0.83207
168.726	1.26963	1.481	-0.8265
168.56	1.29518	1.648	-0.81803
168.394	1.3082	1.815	-0.8097
168.228	1.31656	1.981	-0.80189
168.061	1.32053	2.148	-0.79442
167.895	1.32285	2.315	-0.78831
167.728	1.32153	2.482	-0.78236
167.561	1.31904	2.649	-0.77705
167.394	1.31568	2.815	-0.77278
167.227	1.31243	2.982	-0.7705
167.061	1.30932	3.149	-0.76817
166.894	1.30629	3.315	-0.76652
166.727	1.30331	3.482	-0.76537
166.56	1.30046	3.649	-0.76483
166.393	1.29797	3.815	-0.76404
166.226	1.2954	3.982	-0.76337
166.06	1.29321	4.149	-0.76287
165.893	1.29127	4.315	-0.76282
165.726	1.29043	4.482	-0.76267
165.559	1.28923	4.649	-0.76264
165.393	1.28808	4.815	-0.76273
165.226	1.28704	4.982	-0.76314
165.059	1.2865	5.149	-0.7634
164.892	1.28581	5.315	-0.7637
164.726	1.28516	5.482	-0.76403
164.559	1.2846	5.649	-0.76446
164.392	1.28425	5.815	-0.76478
164.226	1.28382	5.982	-0.76498
164.059	1.28341	6.148	-0.76519
163.892	1.28297	6.315	-0.76553
163.725	1.28256	6.482	-0.76597
163.559	1.28215	6.648	-0.76651
163.392	1.28172	6.815	-0.76703
163.225	1.28124	6.982	-0.76783
163.059	1.28078	7.148	-0.76841
162.892	1.28034	7.315	-0.76894
162.725	1.27989	7.482	-0.76951
162.558	1.27945	7.648	-0.76999
162.392	1.27906	7.815	-0.77045
162.225	1.27861	7.981	-0.77087
162.058	1.27813	8.148	-0.77131
161.892	1.27765	8.315	-0.77168
161.725	1.2773	8.481	-0.77218
161.558	1.27701	8.648	-0.77278
161.391	1.27672	8.815	-0.77343
161.225	1.27643	8.981	-0.77422
161.058	1.2763	9.148	-0.77489
160.891	1.27604	9.315	-0.77545
160.725	1.27571	9.481	-0.77597
160.558	1.27536	9.648	-0.77629
160.391	1.2749	9.814	-0.77664
160.225	1.27448	9.981	-0.77704
160.058	1.2741	10.148	-0.77748
159.891	1.27373	10.314	-0.77773
159.724	1.27332	10.481	-0.77805
159.558	1.2729	10.648	-0.77841
159.391	1.27249	10.814	-0.77884
159.224	1.27207	10.981	-0.7795
159.058	1.27158	11.148	-0.78003
158.891	1.27117	11.314	-0.78051
158.724	1.27075	11.481	-0.78102
158.557	1.27026	11.647	-0.78171
158.391	1.26982	11.814	-0.78235
158.224	1.26939	11.981	-0.78296
158.057	1.26899	12.147	-0.78354
157.891	1.26861	12.314	-0.78416
157.724	1.26824	12.481	-0.78474
157.557	1.26787	12.647	-0.78537
157.39	1.26755	12.814	-0.78602
157.224	1.26728	12.981	-0.78666
157.057	1.26701	13.147	-0.78727
156.89	1.26675	13.314	-0.78788
156.724	1.26648	13.48	-0.78845
156.557	1.26622	13.647	-0.78915
156.39	1.26589	13.814	-0.78979
156.223	1.26553	13.98	-0.79037
156.057	1.26516	14.147	-0.79094
155.89	1.26476	14.314	-0.79158
155.723	1.26427	14.48	-0.79231
155.557	1.26385	14.647	-0.79311
155.39	1.26346	14.813	-0.79394
155.223	1.26311	14.98	-0.79484
155.057	1.26288	15.147	-0.79574
154.89	1.2626	15.313	-0.79669
154.723	1.26231	15.48	-0.79761
154.556	1.26202	15.647	-0.79838
154.39	1.26175	15.813	-0.79912
154.223	1.26142	15.98	-0.79992
154.056	1.26105	16.146	-0.80074
153.89	1.26068	16.313	-0.80153
153.723	1.26013	16.48	-0.80237
153.556	1.25965	16.646	-0.80319
153.389	1.25919	16.813	-0.80401
153.223	1.25876	16.98	-0.80519
153.056	1.25829	17.146	-0.8063
152.889	1.25788	17.313	-0.80739
152.723	1.25752	17.479	-0.80852
152.556	1.2572	17.646	-0.80992
152.389	1.25692	17.813	-0.81132
152.222	1.25661	17.979	-0.81282
152.056	1.25631	18.146	-0.81439
151.889	1.25599	18.313	-0.81607
151.722	1.25563	18.479	-0.81773
151.556	1.25538	18.646	-0.81947
151.389	1.25513	18.812	-0.82122
151.222	1.25484	18.979	-0.82318
151.055	1.25463	19.146	-0.8252
150.889	1.25442	19.312	-0.82732
150.722	1.25418	19.479	-0.8295
150.555	1.25393	19.645	-0.83213
150.389	1.25365	19.812	-0.83474
150.222	1.25338	19.978	-0.83739
150.055	1.25306	20.145	-0.84009
149.889	1.25273	20.312	-0.84315
149.722	1.25239	20.478	-0.84628
149.555	1.25212	20.645	-0.84957
149.388	1.25183	20.811	-0.85296
149.222	1.25149	20.978	-0.85682
149.055	1.25134	21.144	-0.86065
148.888	1.25112	21.311	-0.8647
148.722	1.25085	21.477	-0.86891
148.555	1.25053	21.644	-0.87353
148.388	1.25023	21.811	-0.87825
148.221	1.24987	21.977	-0.88326
148.055	1.24948	22.144	-0.88902
147.888	1.2491	22.31	-0.89537
147.721	1.24866	22.476	-0.90142
147.555	1.24829	22.643	-0.90783
147.388	1.24793	22.809	-0.91426
147.221	1.24758	22.976	-0.92172
147.055	1.24733	23.142	-0.92955
146.888	1.24701	23.309	-0.93861
146.721	1.24663	23.475	-0.94789
146.554	1.24619	23.642	-0.95768
146.388	1.24586	23.808	-0.96747
146.221	1.24554	23.974	-0.97792
146.054	1.24518	24.141	-0.98891
145.888	1.24485	24.307	-1.00074
145.721	1.24455	24.473	-1.01224
145.554	1.24421	24.64	-1.02375
145.387	1.24388	24.806	-1.03524
145.221	1.24356	24.972	-1.04688
145.054	1.24328	25.139	-1.05846
144.887	1.24303	25.305	-1.06994
144.721	1.24276	25.471	-1.08123
144.554	1.24244	25.638	-1.08998
144.387	1.2423	25.804	-1.0978
144.22	1.2421	25.971	-1.10433
144.054	1.24185	26.137	-1.10987
143.887	1.24156	26.304	-1.11162
143.72	1.24124	26.47	-1.11155
143.554	1.24094	26.637	-1.10929
143.387	1.24068	26.804	-1.10562
143.22	1.24043	26.971	-1.09851
143.054	1.24006	27.138	-1.08994
142.887	1.2397	27.304	-1.07975
142.72	1.23942	27.471	-1.06924
142.553	1.23916	27.638	-1.05869
142.387	1.23883	27.805	-1.04841
142.22	1.23847	27.972	-1.03883
142.053	1.23811	28.139	-1.02981
141.887	1.23779	28.306	-1.02196
141.72	1.23748	28.473	-1.01508
141.553	1.23717	28.639	-1.00995
141.386	1.23687	28.806	-1.00686
141.22	1.23654	28.973	-1.00392
141.053	1.23628	29.14	-1.00094
140.886	1.23602	29.306	-0.99853
140.72	1.23575	29.473	-0.9963
140.553	1.23546	29.64	-0.99646
140.386	1.23518	29.806	-0.99599
140.22	1.23486	29.973	-0.99529
140.053	1.23456	30.14	-0.99461
139.886	1.23427	30.306	-0.99414
139.719	1.23391	30.473	-0.99357
139.553	1.23356	30.64	-0.99297
139.386	1.23324	30.806	-0.99244
139.219	1.23298	30.973	-0.99191
139.053	1.23276	31.14	-0.9913
138.886	1.23252	31.306	-0.99065
138.719	1.23226	31.473	-0.99001
138.552	1.23197	31.64	-0.98949
138.386	1.2318	31.806	-0.98897
138.219	1.23154	31.973	-0.98848
138.052	1.23129	32.14	-0.98806
137.886	1.23108	32.306	-0.9879
137.719	1.23084	32.473	-0.98758
137.552	1.23058	32.639	-0.98724
137.386	1.23028	32.806	-0.98694
137.219	1.22997	32.973	-0.98669
137.052	1.22955	33.139	-0.98625
136.885	1.22917	33.306	-0.98578
136.719	1.22885	33.473	-0.98529
136.552	1.22853	33.639	-0.98472
136.385	1.22813	33.806	-0.98426
136.219	1.22778	33.973	-0.98384
136.052	1.22744	34.139	-0.98348
135.885	1.22706	34.306	-0.98339
135.718	1.2267	34.473	-0.98321
135.552	1.22635	34.639	-0.98307
135.385	1.22602	34.806	-0.98303
135.218	1.22574	34.973	-0.98311
135.052	1.22548	35.139	-0.98312
134.885	1.22524	35.306	-0.98305
134.718	1.22502	35.473	-0.98295
134.551	1.22481	35.639	-0.98278
134.385	1.22466	35.806	-0.98261
134.218	1.2244	35.972	-0.98244
134.051	1.22415	36.139	-0.98225
133.885	1.22393	36.306	-0.98203
133.718	1.22367	36.472	-0.98183
133.551	1.22343	36.639	-0.98161
133.385	1.22316	36.806	-0.98139
133.218	1.22288	36.972	-0.98121
133.051	1.22267	37.139	-0.981
132.884	1.22243	37.306	-0.98089
132.718	1.22214	37.472	-0.98082
132.551	1.22185	37.639	-0.98064
132.384	1.22156	37.806	-0.98041
132.218	1.22127	37.972	-0.98018
132.051	1.22095	38.139	-0.98002
131.884	1.22066	38.306	-0.97981
131.718	1.22036	38.472	-0.97964
131.551	1.22013	38.639	-0.97958
131.384	1.2199	38.806	-0.97961
131.217	1.21969	38.972	-0.97957
131.051	1.2195	39.139	-0.97941
130.884	1.21926	39.305	-0.97925
130.717	1.219	39.472	-0.97908
130.551	1.21879	39.639	-0.9788
130.384	1.21853	39.805	-0.9786
130.217	1.21827	39.972	-0.97839
130.05	1.21799	40.139	-0.97817
129.884	1.21769	40.305	-0.97804
129.717	1.21738	40.472	-0.97792
129.55	1.2171	40.639	-0.97783
129.384	1.21687	40.805	-0.97773
129.217	1.21669	40.972	-0.97776
129.05	1.2165	41.139	-0.97788
128.884	1.21628	41.305	-0.97793
128.717	1.21604	41.472	-0.97793
128.55	1.21579	41.639	-0.97789
128.383	1.21554	41.805	-0.97775
128.217	1.21526	41.972	-0.97756
128.05	1.21496	42.138	-0.9773
127.883	1.21468	42.305	-0.97685
127.717	1.2144	42.472	-0.97654
127.55	1.21413	42.638	-0.97623
127.383	1.21386	42.805	-0.97584
127.216	1.21357	42.972	-0.97557
127.05	1.21332	43.138	-0.97529
126.883	1.21307	43.305	-0.97501
126.716	1.21281	43.472	-0.97473
126.55	1.21258	43.638	-0.97451
126.383	1.21237	43.805	-0.97436
126.216	1.21211	43.972	-0.97423
126.05	1.21181	44.138	-0.97408
125.883	1.21152	44.305	-0.97403
125.716	1.21125	44.472	-0.97391
125.549	1.21106	44.638	-0.97377
125.383	1.21085	44.805	-0.97362
125.216	1.21061	44.972	-0.97338
125.049	1.2104	45.138	-0.97318
124.883	1.21016	45.305	-0.97296
124.716	1.20987	45.471	-0.97276
124.549	1.20952	45.638	-0.97256
124.382	1.20913	45.805	-0.9724
124.216	1.20875	45.971	-0.9722
124.049	1.20836	46.138	-0.97195
123.882	1.20803	46.305	-0.97178
123.716	1.20785	46.471	-0.97166
123.549	1.20768	46.638	-0.97151
123.382	1.2075	46.805	-0.9713
123.216	1.20731	46.971	-0.97113
123.049	1.20738	47.138	-0.97094
122.882	1.20732	47.305	-0.97074
122.715	1.20722	47.471	-0.97051
122.549	1.20712	47.638	-0.97033
122.382	1.20695	47.805	-0.97019
122.215	1.20677	47.971	-0.96997
122.049	1.20656	48.138	-0.96968
121.882	1.20632	48.304	-0.96956
121.715	1.20594	48.471	-0.96933
121.549	1.20562	48.638	-0.969
121.382	1.20529	48.804	-0.96867
121.215	1.20499	48.971	-0.96828
121.048	1.20462	49.138	-0.96799
120.882	1.20428	49.304	-0.96774
120.715	1.20399	49.471	-0.96755
120.548	1.20376	49.638	-0.96743
120.382	1.2037	49.804	-0.96725
120.215	1.20374	49.971	-0.96703
120.048	1.20388	50.138	-0.96678
119.882	1.20409	50.304	-0.96659
119.715	1.20469	50.471	-0.96637
119.548	1.20523	50.638	-0.96616
119.382	1.20576	50.804	-0.966
119.215	1.20623	50.971	-0.9658
119.048	1.20675	51.138	-0.96555
118.882	1.20703	51.304	-0.96534
118.715	1.20714	51.471	-0.96517
118.548	1.20718	51.637	-0.96504
118.381	1.20669	51.804	-0.96487
118.215	1.20633	51.971	-0.96471
118.048	1.20588	52.137	-0.96454
117.881	1.20541	52.304	-0.96438
117.715	1.20467	52.471	-0.96412
117.548	1.20408	52.637	-0.96387
117.381	1.20354	52.804	-0.96363
117.214	1.20302	52.971	-0.96343
117.048	1.20255	53.137	-0.9633
116.881	1.20213	53.304	-0.96315
116.714	1.20174	53.471	-0.96302
116.548	1.20135	53.637	-0.96302
116.381	1.20094	53.804	-0.96283
116.214	1.20055	53.971	-0.9627
116.047	1.20018	54.137	-0.96264
115.881	1.19978	54.304	-0.96237
115.714	1.19922	54.471	-0.96219
115.547	1.19879	54.637	-0.962
115.381	1.19841	54.804	-0.96179
115.214	1.19805	54.97	-0.96161
115.047	1.1977	55.137	-0.96146
114.88	1.19738	55.304	-0.96131
114.714	1.19712	55.47	-0.96119
114.547	1.19691	55.637	-0.96107
114.38	1.19677	55.804	-0.96094
114.214	1.19658	55.97	-0.9608
114.047	1.19641	56.137	-0.96063
113.88	1.19629	56.304	-0.96032
113.714	1.19613	56.47	-0.96003
113.547	1.19598	56.637	-0.95973
113.38	1.1958	56.804	-0.95941
113.213	1.1956	56.97	-0.95903
113.047	1.19539	57.137	-0.95882
112.88	1.19515	57.304	-0.95863
112.713	1.1949	57.47	-0.95841
112.547	1.19467	57.637	-0.95832
112.38	1.1944	57.804	-0.95808
112.213	1.19413	57.97	-0.95781
112.047	1.19385	58.137	-0.95752
111.88	1.19358	58.303	-0.95722
111.713	1.19334	58.47	-0.957
111.546	1.1931	58.637	-0.95677
111.38	1.19287	58.803	-0.95652
111.213	1.19265	58.97	-0.95625
111.046	1.19256	59.137	-0.95594
110.88	1.19243	59.303	-0.95566
110.713	1.19236	59.47	-0.95536
110.546	1.19233	59.637	-0.95498
110.38	1.19233	59.803	-0.95468
110.213	1.19225	59.97	-0.95444
110.046	1.19216	60.137	-0.95421
109.879	1.19207	60.303	-0.95411
109.713	1.19192	60.47	-0.95389
109.546	1.19176	60.637	-0.95365
109.379	1.19156	60.803	-0.95343
109.213	1.19133	60.97	-0.95323
109.046	1.19104	61.137	-0.95306
108.879	1.19076	61.303	-0.95286
108.712	1.19051	61.47	-0.9527
108.546	1.19026	61.636	-0.95266
108.379	1.18997	61.803	-0.95266
108.212	1.18972	61.97	-0.95264
108.046	1.18949	62.136	-0.95255
107.879	1.18932	62.303	-0.95249
107.712	1.18923	62.47	-0.9524
107.546	1.18912	62.636	-0.95222
107.379	1.18903	62.803	-0.95202
107.212	1.18891	62.97	-0.95177
107.045	1.18881	63.136	-0.95156
106.879	1.18865	63.303	-0.95135
106.712	1.18845	63.47	-0.95115
106.545	1.18822	63.636	-0.95091
106.379	1.18793	63.803	-0.95066
106.212	1.18775	63.97	-0.95036
106.045	1.1876	64.136	-0.95008
105.879	1.18745	64.303	-0.94982
105.712	1.18739	64.47	-0.94964
105.545	1.18726	64.636	-0.94947
105.378	1.18707	64.803	-0.94931
105.212	1.18681	64.969	-0.94932
105.045	1.18646	65.136	-0.94914
104.878	1.18611	65.303	-0.94886
104.712	1.18576	65.469	-0.94857
104.545	1.18543	65.636	-0.94824
104.378	1.18505	65.803	-0.94797
104.212	1.18475	65.969	-0.94769
104.045	1.18451	66.136	-0.94738
103.878	1.18425	66.303	-0.94709
103.711	1.1842	66.469	-0.94675
103.545	1.18406	66.636	-0.94644
103.378	1.1839	66.803	-0.9462
103.211	1.18376	66.969	-0.94587
103.045	1.18361	67.136	-0.94559
102.878	1.18342	67.303	-0.94532
102.711	1.18323	67.469	-0.94505
102.544	1.18299	67.636	-0.94498
102.378	1.18265	67.803	-0.94482
102.211	1.18232	67.969	-0.94465
102.044	1.18199	68.136	-0.94448
101.878	1.18173	68.303	-0.94439
101.711	1.18138	68.469	-0.94431
101.544	1.18111	68.636	-0.94425
101.378	1.1809	68.802	-0.94414
101.211	1.18073	68.969	-0.94398
101.044	1.18064	69.136	-0.94386
100.877	1.18044	69.302	-0.94374
100.711	1.18024	69.469	-0.94362
100.544	1.18008	69.636	-0.94342
100.377	1.17982	69.802	-0.94316
100.211	1.17962	69.969	-0.94287
100.044	1.17946	70.136	-0.94255
99.877	1.17931	70.302	-0.94227
99.711	1.17915	70.469	-0.94214
99.544	1.17903	70.636	-0.94203
99.377	1.17889	70.802	-0.94191
99.21	1.1787	70.969	-0.94206
99.044	1.17857	71.136	-0.94211
98.877	1.17841	71.302	-0.94216
98.71	1.17824	71.469	-0.94218
98.544	1.17808	71.635	-0.94214
98.377	1.17785	71.802	-0.94207
98.21	1.17763	71.969	-0.94203
98.044	1.17743	72.135	-0.94206
97.877	1.17724	72.302	-0.94197
97.71	1.17701	72.469	-0.94194
97.543	1.17686	72.635	-0.94194
97.377	1.17671	72.802	-0.94193
97.21	1.17654	72.969	-0.94198
97.043	1.17636	73.135	-0.94195
96.877	1.17608	73.302	-0.94196
96.71	1.17578	73.469	-0.94201
96.543	1.17551	73.635	-0.94197
96.376	1.17515	73.802	-0.94192
96.21	1.17489	73.968	-0.9419
96.043	1.17463	74.135	-0.9419
95.876	1.17438	74.302	-0.94197
95.71	1.17422	74.468	-0.94223
95.543	1.17404	74.635	-0.9426
95.376	1.17383	74.802	-0.94286
95.21	1.17362	74.968	-0.94361
95.043	1.17343	75.135	-0.94464
94.876	1.17323	75.301	-0.94776
94.709	1.17304	75.468	-0.95357
94.543	1.17289	75.633	-0.98536
94.376	1.17272	75.797	-1.07149
94.209	1.17251	75.957	-1.26947
94.043	1.17231	76.114	-1.56034
93.876	1.17215	76.27	-1.87028
93.709	1.1719	76.428	-2.13478
93.543	1.17166	76.586	-2.39555
93.376	1.17147	76.743	-2.66851
93.209	1.17132	76.901	-2.92689
93.042	1.17114	77.061	-3.12546
92.876	1.17098	77.224	-3.21756
92.709	1.17081	77.391	-3.22105
92.542	1.17062	77.565	-2.99516
92.376	1.17048	77.742	-2.67073
92.209	1.17026	77.923	-2.27579
92.042	1.17001	78.103	-1.86724
91.876	1.1698	78.28	-1.57816
91.709	1.16965	78.453	-1.36609
91.542	1.16951	78.625	-1.22097
91.375	1.16938	78.795	-1.11128
91.209	1.16931	78.964	-1.05335
91.042	1.16939	79.132	-1.0096
90.875	1.16938	79.3	-0.97787
90.709	1.16933	79.467	-0.95297
90.542	1.16929	79.634	-0.93865
90.375	1.16936	79.801	-0.92775
90.209	1.16937	79.968	-0.91894
90.042	1.16939	80.135	-0.91144
89.875	1.16938	80.302	-0.90706
89.708	1.16927	80.469	-0.90362
89.542	1.16911	80.636	-0.90073
89.375	1.16897	80.802	-0.8985
89.208	1.16886	80.969	-0.89695
89.042	1.16854	81.136	-0.89543
88.875	1.1683	81.302	-0.89427
88.708	1.16801	81.469	-0.89346
88.542	1.16771	81.636	-0.89278
88.375	1.16746	81.802	-0.89192
88.208	1.16716	81.969	-0.89112
88.041	1.16688	82.136	-0.89039
87.875	1.16672	82.302	-0.88978
87.708	1.16661	82.469	-0.88923
87.541	1.16646	82.636	-0.88865
87.375	1.16633	82.802	-0.88806
87.208	1.16625	82.969	-0.88767
87.041	1.16624	83.136	-0.88719
86.875	1.16614	83.302	-0.8867
86.708	1.16604	83.469	-0.88622
86.541	1.16595	83.636	-0.88556
86.374	1.16576	83.802	-0.88498
86.208	1.16555	83.969	-0.88444
86.041	1.16532	84.136	-0.88396
85.874	1.16511	84.302	-0.88347
85.708	1.16487	84.469	-0.883
85.541	1.16466	84.636	-0.88253
85.374	1.16447	84.802	-0.88201
85.208	1.1643	84.969	-0.88155
85.041	1.16422	85.136	-0.88109
84.874	1.16406	85.302	-0.8806
84.707	1.16389	85.469	-0.88009
84.541	1.16376	85.636	-0.87947
84.374	1.16365	85.802	-0.87889
84.207	1.16346	85.969	-0.87836
84.041	1.16323	86.136	-0.87786
83.874	1.16303	86.302	-0.8774
83.707	1.16278	86.469	-0.87699
83.541	1.16266	86.636	-0.87656
83.374	1.16266	86.802	-0.87612
83.207	1.16267	86.969	-0.87574
83.04	1.16279	87.136	-0.87531
82.874	1.1628	87.302	-0.87486
82.707	1.16276	87.469	-0.87437
82.54	1.16269	87.636	-0.87382
82.374	1.1625	87.802	-0.8734
82.207	1.16237	87.969	-0.87304
82.04	1.16226	88.136	-0.87272
81.874	1.16214	88.302	-0.87243
81.707	1.16194	88.469	-0.87205
81.54	1.16185	88.636	-0.87167
81.373	1.16179	88.802	-0.87127
81.207	1.16183	88.969	-0.8709
81.04	1.16187	89.136	-0.87054
80.873	1.16186	89.302	-0.8702
80.707	1.16187	89.469	-0.86991
80.54	1.1619	89.636	-0.86961
80.373	1.16196	89.802	-0.86919
80.207	1.16202	89.969	-0.86875
80.04	1.16209	90.136	-0.8683
79.873	1.16216	90.302	-0.86777
79.707	1.16225	90.469	-0.86733
79.54	1.16223	90.636	-0.86688
79.373	1.1621	90.802	-0.86641
79.206	1.1619	90.969	-0.86607
79.04	1.1613	91.136	-0.86564
78.873	1.16078	91.302	-0.86522
78.706	1.16038	91.469	-0.86477
78.54	1.16008	91.636	-0.86431
78.373	1.15922	91.802	-0.86387
78.206	1.15869	91.969	-0.86343
78.039	1.15929	92.135	-0.86297
77.873	1.15973	92.302	-0.86259
77.706	1.15999	92.469	-0.86219
77.539	1.16013	92.635	-0.86177
77.373	1.16018	92.802	-0.86134
77.206	1.16018	92.969	-0.86096
77.039	1.15976	93.135	-0.86059
76.873	1.15953	93.302	-0.86023
76.706	1.15937	93.469	-0.85985
76.539	1.15921	93.635	-0.85952
76.373	1.159	93.802	-0.8592
76.206	1.15882	93.969	-0.85888
76.039	1.15865	94.135	-0.85856
75.872	1.15853	94.302	-0.85829
75.706	1.15858	94.469	-0.85795
75.539	1.15855	94.635	-0.85761
75.372	1.15852	94.802	-0.85725
75.206	1.15846	94.969	-0.85683
75.039	1.16048	95.135	-0.85643
74.872	1.16486	95.302	-0.85604
74.706	1.17536	95.469	-0.85565
74.54	1.19096	95.635	-0.85526
74.374	1.22693	95.802	-0.85488
74.209	1.2761	95.969	-0.85453
74.045	1.34081	96.135	-0.85421
73.881	1.4162	96.302	-0.85399
73.717	1.52079	96.469	-0.85368
73.555	1.64425	96.635	-0.85335
73.393	1.79029	96.802	-0.85304
73.232	1.95096	96.969	-0.85277
73.071	2.13294	97.135	-0.85244
72.91	2.31489	97.302	-0.85204
72.749	2.48656	97.469	-0.85157
72.588	2.64657	97.635	-0.85105
72.425	2.75894	97.802	-0.85062
72.261	2.83615	97.969	-0.8502
72.095	2.8684	98.135	-0.84974
71.928	2.86835	98.302	-0.84932
71.759	2.8007	98.469	-0.84893
71.589	2.70282	98.635	-0.84852
71.418	2.57091	98.802	-0.84807
71.247	2.41715	98.969	-0.84762
71.073	2.22133	99.135	-0.84716
70.9	2.01425	99.302	-0.84672
70.726	1.81129	99.469	-0.84627
70.553	1.62176	99.635	-0.84579
70.383	1.49319	99.802	-0.84533
70.213	1.39577	99.969	-0.84484
70.044	1.32705	100.135	-0.84434
69.875	1.2732	100.302	-0.84391
69.708	1.24428	100.469	-0.8434
69.54	1.22274	100.635	-0.84282
69.373	1.20808	100.802	-0.84224
69.206	1.19585	100.969	-0.8416
69.039	1.18815	101.135	-0.84099
68.872	1.18179	101.302	-0.8404
68.705	1.17725	101.469	-0.83981
68.538	1.17405	101.635	-0.83927
68.372	1.17212	101.802	-0.83869
68.205	1.17001	101.969	-0.83809
68.038	1.1683	102.135	-0.83745
67.871	1.16663	102.302	-0.83688
67.705	1.1656	102.469	-0.83637
67.538	1.16445	102.635	-0.83586
67.371	1.16337	102.802	-0.83531
67.204	1.16236	102.969	-0.83475
67.038	1.16181	103.135	-0.83418
66.871	1.16109	103.302	-0.83369
66.704	1.16048	103.469	-0.83322
66.538	1.16002	103.635	-0.83262
66.371	1.15972	103.802	-0.8321
66.204	1.15934	103.969	-0.83161
66.037	1.15896	104.135	-0.83116
65.871	1.15854	104.302	-0.83074
65.704	1.1582	104.469	-0.83034
65.537	1.15775	104.635	-0.82989
65.371	1.1573	104.802	-0.82942
65.204	1.15691	104.969	-0.82899
65.037	1.15637	105.135	-0.82856
64.87	1.15579	105.302	-0.82814
64.704	1.15515	105.469	-0.8277
64.537	1.15451	105.635	-0.82715
64.37	1.15377	105.802	-0.82659
64.204	1.15317	105.969	-0.82602
64.037	1.15268	106.135	-0.82544
63.87	1.15227	106.302	-0.82485
63.703	1.15211	106.469	-0.82429
63.537	1.15199	106.635	-0.82366
63.37	1.1519	106.802	-0.823
63.203	1.15178	106.969	-0.82249
63.037	1.152	107.135	-0.82202
62.87	1.15208	107.302	-0.82156
62.703	1.15212	107.469	-0.82113
62.537	1.15215	107.635	-0.82078
62.37	1.152	107.802	-0.82038
62.203	1.15181	107.969	-0.81996
62.037	1.15153	108.135	-0.81954
61.87	1.15122	108.302	-0.8192
61.703	1.15078	108.469	-0.8189
61.536	1.15045	108.635	-0.81861
61.37	1.15007	108.802	-0.81829
61.203	1.14963	108.968	-0.81804
61.036	1.14931	109.135	-0.81768
60.87	1.14897	109.302	-0.81729
60.703	1.1486	109.468	-0.8169
60.536	1.14819	109.635	-0.81639
60.369	1.14776	109.802	-0.81595
60.203	1.14733	109.968	-0.81553
60.036	1.14693	110.135	-0.81516
59.869	1.14658	110.302	-0.81469
59.703	1.14611	110.468	-0.81426
59.536	1.1457	110.635	-0.81388
59.369	1.14533	110.802	-0.81346
59.203	1.14498	110.968	-0.81298
59.036	1.14455	111.135	-0.81249
58.869	1.14415	111.302	-0.81195
58.702	1.14381	111.468	-0.81141
58.536	1.14349	111.635	-0.81088
58.369	1.1431	111.802	-0.81038
58.202	1.14273	111.968	-0.80988
58.036	1.14235	112.135	-0.80939
57.869	1.14197	112.302	-0.80895
57.702	1.14165	112.468	-0.80851
57.535	1.14133	112.635	-0.80804
57.369	1.14103	112.802	-0.80754
57.202	1.14074	112.968	-0.80705
57.035	1.14054	113.135	-0.80656
56.869	1.14028	113.302	-0.80613
56.702	1.13997	113.468	-0.80573
56.535	1.13961	113.635	-0.80534
56.369	1.13917	113.802	-0.80492
56.202	1.13878	113.968	-0.80447
56.035	1.13844	114.135	-0.80403
55.868	1.13812	114.302	-0.80369
55.702	1.13781	114.468	-0.8034
55.535	1.13748	114.635	-0.80311
55.368	1.13713	114.802	-0.80275
55.202	1.13673	114.968	-0.80244
55.035	1.13636	115.135	-0.80206
54.868	1.136	115.302	-0.80166
54.701	1.13563	115.468	-0.80123
54.535	1.13526	115.635	-0.8008
54.368	1.13483	115.802	-0.80045
54.201	1.13447	115.968	-0.80011
54.035	1.13418	116.135	-0.79979
53.868	1.13396	116.302	-0.79963
53.701	1.13394	116.468	-0.79933
53.535	1.13398	116.635	-0.79898
53.368	1.13413	116.802	-0.79861
53.201	1.13423	116.968	-0.79817
53.035	1.13435	117.135	-0.79782
52.868	1.13466	117.302	-0.79749
52.701	1.13502	117.468	-0.7972
52.534	1.13469	117.635	-0.79695
52.368	1.13308	117.802	-0.79661
52.201	1.13225	117.968	-0.79623
52.034	1.13149	118.135	-0.79585
51.868	1.13069	118.302	-0.79546
51.701	1.13005	118.468	-0.7951
51.534	1.12937	118.635	-0.79473
51.367	1.12876	118.802	-0.79436
51.201	1.12823	118.968	-0.79413
51.034	1.12782	119.135	-0.79394
50.867	1.12735	119.302	-0.79378
50.701	1.12691	119.468	-0.79365
50.534	1.12649	119.635	-0.7935
50.367	1.12626	119.802	-0.79325
50.2	1.126	119.968	-0.79294
50.034	1.12567	120.135	-0.7926
49.867	1.12529	120.302	-0.79204
49.7	1.12496	120.468	-0.79162
49.534	1.12461	120.635	-0.79121
49.367	1.12422	120.802	-0.79076
49.2	1.12376	120.968	-0.79032
49.034	1.12321	121.135	-0.78981
48.867	1.12278	121.302	-0.78926
48.7	1.12242	121.468	-0.78875
48.533	1.12212	121.635	-0.78814
48.367	1.12192	121.802	-0.78762
48.2	1.12173	121.968	-0.78714
48.033	1.12158	122.135	-0.78664
47.867	1.12147	122.302	-0.7861
47.7	1.1215	122.468	-0.78559
47.533	1.12135	122.635	-0.78517
47.367	1.12119	122.802	-0.78481
47.2	1.12101	122.968	-0.7845
47.033	1.12073	123.135	-0.78419
46.866	1.12044	123.302	-0.78387
46.7	1.12014	123.468	-0.78355
46.533	1.11977	123.635	-0.7833
46.366	1.11939	123.802	-0.78298
46.2	1.1191	123.968	-0.78263
46.033	1.11882	124.135	-0.78228
45.866	1.11854	124.302	-0.78181
45.7	1.11833	124.468	-0.78144
45.533	1.11814	124.635	-0.78105
45.366	1.11797	124.802	-0.78067
45.199	1.1177	124.968	-0.78032
45.033	1.11739	125.135	-0.77996
44.866	1.11706	125.302	-0.77965
44.699	1.11671	125.468	-0.7794
44.533	1.11636	125.635	-0.77907
44.366	1.11574	125.802	-0.77875
44.199	1.11509	125.968	-0.77847
44.032	1.1144	126.135	-0.77822
43.866	1.11369	126.301	-0.77799
43.699	1.11285	126.468	-0.77774
43.532	1.11213	126.635	-0.77748
43.366	1.11142	126.801	-0.7772
43.199	1.1108	126.968	-0.77684
43.032	1.11034	127.135	-0.77647
42.865	1.10984	127.301	-0.77609
42.699	1.1093	127.468	-0.77571
42.532	1.1087	127.635	-0.77524
42.365	1.1083	127.801	-0.77484
42.199	1.1079	127.968	-0.77445
42.032	1.10747	128.135	-0.77409
41.865	1.10705	128.301	-0.7738
41.699	1.10681	128.468	-0.77342
41.532	1.10654	128.635	-0.77301
41.365	1.10629	128.801	-0.7726
41.198	1.10601	128.968	-0.77213
41.032	1.10587	129.135	-0.77165
40.865	1.10562	129.301	-0.7711
40.698	1.10535	129.468	-0.77049
40.532	1.10503	129.635	-0.7699
40.365	1.10453	129.801	-0.76933
40.198	1.10407	129.968	-0.76874
40.032	1.10365	130.135	-0.76815
39.865	1.10323	130.301	-0.76761
39.698	1.10278	130.468	-0.76704
39.531	1.1025	130.635	-0.76645
39.365	1.10228	130.802	-0.76583
39.198	1.10208	130.968	-0.76524
39.031	1.10204	131.135	-0.76461
38.865	1.10191	131.302	-0.76398
38.698	1.10169	131.468	-0.76334
38.531	1.10139	131.635	-0.76277
38.365	1.10087	131.802	-0.76228
38.198	1.10049	131.968	-0.76179
38.031	1.10016	132.135	-0.76125
37.864	1.09981	132.302	-0.76088
37.698	1.09924	132.468	-0.76045
37.531	1.09882	132.635	-0.76
37.364	1.09844	132.802	-0.75956
37.198	1.09803	132.968	-0.75914
37.031	1.09776	133.135	-0.75874
36.864	1.09754	133.302	-0.75837
36.697	1.09733	133.468	-0.75801
36.531	1.09706	133.635	-0.75773
36.364	1.09706	133.802	-0.75746
36.197	1.09693	133.968	-0.75716
36.031	1.09681	134.135	-0.75681
35.864	1.0967	134.302	-0.75652
35.697	1.09655	134.468	-0.7562
35.531	1.09632	134.635	-0.75586
35.364	1.09609	134.802	-0.75552
35.197	1.09591	134.968	-0.75503
35.031	1.09555	135.135	-0.75455
34.864	1.09518	135.302	-0.75411
34.697	1.09475	135.468	-0.75366
34.53	1.0943	135.635	-0.75312
34.364	1.09377	135.802	-0.75264
34.197	1.09328	135.968	-0.75218
34.03	1.09277	136.135	-0.75173
33.864	1.09232	136.302	-0.75132
33.697	1.092	136.468	-0.75087
33.53	1.0917	136.635	-0.7504
33.363	1.09132	136.802	-0.74995
33.197	1.0908	136.968	-0.74945
33.03	1.09049	137.135	-0.74896
32.863	1.09015	137.302	-0.7485
32.697	1.08973	137.468	-0.74804
32.53	1.08927	137.635	-0.74753
32.363	1.08868	137.802	-0.74702
32.197	1.08811	137.968	-0.74652
32.03	1.08757	138.135	-0.74606
31.863	1.08709	138.302	-0.74559
31.696	1.0866	138.468	-0.74516
31.53	1.0862	138.635	-0.74474
31.363	1.08582	138.802	-0.74429
31.196	1.08543	138.968	-0.74385
31.03	1.08508	139.135	-0.74336
30.863	1.08464	139.302	-0.74288
30.696	1.08418	139.468	-0.74238
30.529	1.08372	139.635	-0.74176
30.363	1.08297	139.802	-0.74122
30.196	1.08235	139.968	-0.74068
30.029	1.08182	140.135	-0.74018
29.863	1.08131	140.302	-0.73974
29.696	1.08084	140.468	-0.73931
29.529	1.08031	140.635	-0.73891
29.363	1.07967	140.802	-0.73852
29.196	1.07889	140.968	-0.7382
29.029	1.07798	141.135	-0.73785
28.862	1.07704	141.302	-0.73751
28.696	1.07611	141.468	-0.73715
28.529	1.07516	141.635	-0.73676
28.362	1.07397	141.802	-0.73636
28.196	1.07296	141.968	-0.73596
28.029	1.07199	142.135	-0.73557
27.862	1.07099	142.302	-0.73513
27.695	1.07022	142.468	-0.73469
27.529	1.06926	142.635	-0.73426
27.362	1.06821	142.802	-0.73384
27.195	1.06705	142.968	-0.73337
27.028	1.06566	143.135	-0.73287
26.862	1.06421	143.302	-0.73235
26.695	1.06267	143.468	-0.73186
26.528	1.06107	143.635	-0.73131
26.362	1.05909	143.802	-0.73079
26.195	1.05732	143.968	-0.73025
26.028	1.05558	144.135	-0.72972
25.861	1.05389	144.302	-0.72929
25.695	1.05213	144.468	-0.72887
25.528	1.05028	144.635	-0.72844
25.361	1.04836	144.802	-0.72797
25.194	1.04647	144.968	-0.72749
25.028	1.0443	145.135	-0.72701
24.861	1.04214	145.302	-0.72655
24.694	1.0399	145.468	-0.72611
24.527	1.03756	145.635	-0.72557
24.361	1.03491	145.802	-0.7251
24.194	1.03234	145.968	-0.72461
24.027	1.02978	146.135	-0.7241
23.86	1.02719	146.302	-0.72359
23.694	1.02445	146.468	-0.72308
23.527	1.02178	146.635	-0.7226
23.36	1.01913	146.802	-0.72212
23.193	1.01653	146.968	-0.72156
23.027	1.01376	147.135	-0.721
22.86	1.01088	147.302	-0.72045
22.693	1.008	147.468	-0.7199
22.526	1.00513	147.635	-0.71927
22.359	1.00192	147.802	-0.71865
22.193	0.99875	147.969	-0.7181
22.026	0.99552	148.135	-0.71759
21.859	0.99226	148.302	-0.71711
21.692	0.98905	148.469	-0.71668
21.526	0.98594	148.635	-0.71628
21.359	0.98288	148.802	-0.71588
21.192	0.97986	148.969	-0.71563
21.025	0.97682	149.135	-0.71527
20.859	0.97374	149.302	-0.71489
20.692	0.97072	149.469	-0.71451
20.525	0.96765	149.635	-0.71406
20.358	0.96441	149.802	-0.71366
20.191	0.96134	149.969	-0.7132
20.025	0.95833	150.135	-0.71269
19.858	0.95532	150.302	-0.7122
19.691	0.95244	150.469	-0.7117
19.524	0.94963	150.635	-0.71122
19.358	0.94693	150.802	-0.71077
19.191	0.94425	150.969	-0.71026
19.024	0.94168	151.135	-0.70973
18.857	0.93901	151.302	-0.7092
18.691	0.93632	151.469	-0.70867
18.524	0.93363	151.635	-0.70814
18.357	0.93084	151.802	-0.70768
18.19	0.92808	151.969	-0.70723
18.024	0.92535	152.135	-0.70677
17.857	0.92264	152.302	-0.7063
17.69	0.92012	152.469	-0.70577
17.523	0.91773	152.635	-0.70528
17.357	0.91542	152.802	-0.70481
17.19	0.91319	152.969	-0.70422
17.023	0.91124	153.135	-0.70372
16.856	0.90905	153.302	-0.70316
16.69	0.9068	153.469	-0.70253
16.523	0.90455	153.635	-0.70193
16.356	0.9022	153.802	-0.70138
16.189	0.89995	153.969	-0.70084
16.023	0.89777	154.135	-0.70026
15.856	0.89563	154.302	-0.69974
15.689	0.8936	154.469	-0.69925
15.522	0.89153	154.635	-0.69884
15.356	0.88944	154.802	-0.69849
15.189	0.88736	154.969	-0.69823
15.022	0.88538	155.135	-0.6979
14.855	0.88341	155.302	-0.69757
14.689	0.88145	155.469	-0.69721
14.522	0.87945	155.635	-0.69683
14.355	0.87771	155.802	-0.69647
14.188	0.87597	155.969	-0.69609
14.022	0.87423	156.135	-0.6957
13.855	0.87244	156.302	-0.69532
13.688	0.87084	156.469	-0.69496
13.522	0.86909	156.635	-0.69457
13.355	0.86723	156.802	-0.69419
13.188	0.86536	156.969	-0.6938
13.021	0.86352	157.135	-0.6934
12.855	0.86188	157.302	-0.69298
12.688	0.8603	157.469	-0.69255
12.521	0.85865	157.635	-0.69211
12.354	0.85719	157.802	-0.69167
12.188	0.85561	157.969	-0.69119
12.021	0.85405	158.135	-0.69069
11.854	0.85255	158.302	-0.69027
11.688	0.851	158.469	-0.68987
11.521	0.84952	158.635	-0.68939
11.354	0.848	158.802	-0.68887
11.187	0.8464	158.969	-0.68841
11.021	0.84493	159.136	-0.68797
10.854	0.84345	159.302	-0.68754
10.687	0.84201	159.469	-0.68712
10.521	0.84053	159.636	-0.6867
10.354	0.83902	159.802	-0.6863
10.187	0.83755	159.969	-0.68593
10.02	0.83622	160.136	-0.68556
9.854	0.83497	160.302	-0.68523
9.687	0.83368	160.469	-0.68476
9.52	0.83245	160.636	-0.68427
9.353	0.83122	160.802	-0.68378
9.187	0.82994	160.969	-0.6831
9.02	0.82859	161.136	-0.6825
8.853	0.8273	161.302	-0.68201
8.687	0.82602	161.469	-0.68161
8.52	0.82475	161.636	-0.68119
8.353	0.82352	161.802	-0.68082
8.186	0.82231	161.969	-0.68045
8.02	0.82108	162.136	-0.68009
7.853	0.81987	162.302	-0.6798
7.686	0.81877	162.469	-0.67943
7.52	0.81762	162.636	-0.67903
7.353	0.81645	162.802	-0.6786
7.186	0.81529	162.969	-0.67798
7.019	0.81414	163.136	-0.67741
6.853	0.81307	163.302	-0.67687
6.686	0.812	163.469	-0.67634
6.519	0.8109	163.636	-0.67578
6.353	0.80991	163.802	-0.67528
6.186	0.80879	163.969	-0.67479
6.019	0.80761	164.136	-0.67428
5.852	0.80646	164.302	-0.67389
5.686	0.80526	164.469	-0.6735
5.519	0.80421	164.636	-0.67311
5.352	0.80319	164.802	-0.67278
5.186	0.80218	164.969	-0.67239
5.019	0.80126	165.136	-0.67201
4.852	0.80023	165.302	-0.6716
4.686	0.79923	165.469	-0.67114
4.519	0.79832	165.636	-0.6706
4.352	0.79731	165.802	-0.67014
4.185	0.79629	165.969	-0.66971
4.019	0.7953	166.136	-0.66926
3.852	0.79431	166.302	-0.66885
3.685	0.79329	166.469	-0.66849
3.519	0.7923	166.636	-0.6681
3.352	0.79138	166.802	-0.66777
3.185	0.79046	166.969	-0.66753
3.018	0.7895	167.136	-0.66728
2.852	0.78855	167.302	-0.66703
2.685	0.78759	167.469	-0.66682
2.518	0.78662	167.636	-0.66664
2.352	0.78587	167.802	-0.66638
2.185	0.78513	167.969	-0.66602
2.018	0.78438	168.136	-0.66566
1.852	0.78361	168.302	-0.66527
1.685	0.7829	168.469	-0.66487
1.518	0.78196	168.636	-0.6645
1.351	0.78099	168.802	-0.66407
1.185	0.78011	168.969	-0.66359
1.018	0.77896	169.136	-0.66311
0.851	0.77805	169.302	-0.6627
0.685	0.77715	169.469	-0.66239
0.518	0.77621	169.636	-0.66213
0.351	0.77567	169.802	-0.66192
0.184	0.77503	169.969	-0.66171

## Sheet: Figure SI5
(a)				Viscosity Fitting		(b)				Viscosity Fitting		(c)				Viscosity Fitting
T / °C	γ / Pa s	Ps / C m-2	Ps / µC cm-2	T / °C	γ / Pa s	T / °C	γ / Pa s	Ps / C m-2	Ps / µC cm-2	T / °C	γ / Pa s	T / °C	γ / Pa s	Ps / C m-2	Ps / µC cm-2	T / °C	γ / Pa s
24	294.84	0.0504	5.04	22.2	396.111	35	83.712	0.048	4.8	33	110.226	27	363			23.7	541.949
26	225.4	0.05	5	23.394	327.857	40	42.8288	0.0478	4.78	33.7236	99.7375	35	154.043	0.0548	5.48	25.292	446.876
28	164.835	0.0495	4.95	23.5025	322.304	45	22.9297	0.0467	4.67	33.8442	98.0936	40	75.924	0.054	5.4	25.491	436.282
30	116.486	0.0488	4.88	23.6111	316.851	50	13.3504	0.0448	4.48	33.9648	96.4782	45	52.8808	0.0532	5.32	25.6899	425.951
32	86.58	0.0481	4.81	23.7196	311.496	55	8.4584	0.0436	4.36	34.0854	94.8907	50	44.7354	0.0522	5.22	25.8889	415.876
34	71.2422	0.0474	4.74	23.8281	306.238					34.206	93.3307	55	31.8268	0.0502	5.02	26.0879	406.052
36	61.512	0.0466	4.66	23.9367	301.074					34.3266	91.7976	60	25.0832	0.0488	4.88	26.2869	396.472
38	50.727	0.0457	4.57	24	298.106					34.4472	90.291					26.4859	387.13
40	41.9286	0.0447	4.47	24.0452	296.004					34.5678	88.8105					26.6849	378.02
42	28.7512	0.0433	4.33	24.1538	291.026					34.6884	87.3555					26.8839	369.136
				24.2623	286.137					34.809	85.9256					27	364.056
				24.3709	281.336					34.9297	84.5204					27.0829	360.473
				24.4794	276.622					35	83.712					27.2819	352.026
				24.5879	271.993					35.0502	83.1395					27.4809	343.788
				24.6965	267.448					35.1709	81.7825					27.6799	335.755
				24.805	262.985					35.2915	80.4488					27.8789	327.921
				24.9136	258.602					35.4121	79.1382					28.0779	320.282
				25.0221	254.298					35.5327	77.8502					28.2769	312.833
				25.1306	250.072					35.6533	76.5844					28.4759	305.569
				25.2392	245.922					35.7739	75.3405					28.6749	298.485
				25.3477	241.847					35.8945	74.118					28.8739	291.578
				25.4563	237.846					36.0151	72.9165					29.0729	284.842
				25.5648	233.917					36.1357	71.7358					29.2719	278.273
				25.6734	230.059					36.2563	70.5755					29.4708	271.868
				25.7819	226.27					36.3769	69.4351					29.6699	265.621
				25.8905	222.55					36.4975	68.3144					29.8688	259.53
				25.999	218.897					36.6181	67.213					30.0678	253.59
				26	218.863					36.7387	66.1305					30.2668	247.798
				26.1075	215.309					36.8593	65.0668					30.4658	242.15
				26.2161	211.787					36.9799	64.0213					30.6648	236.642
				26.3246	208.328					37.1005	62.9938					30.8638	231.271
				26.4332	204.931					37.2211	61.984					31.0628	226.033
				26.5417	201.596					37.3417	60.9916					31.2618	220.926
				26.6502	198.321					37.4623	60.0163					31.4608	215.945
				26.7588	195.105					37.5829	59.0577					31.6598	211.088
				26.8673	191.947					37.7035	58.1157					31.8588	206.352
				26.9759	188.846					37.8241	57.1898					32.0578	201.733
				27.0844	185.802					37.9447	56.2799					32.2568	197.229
				27.193	182.811					38.0653	55.3856					32.4558	192.838
				27.3015	179.875					38.1859	54.5067					32.6548	188.555
				27.41	176.992					38.3065	53.6429					32.8538	184.378
				27.5186	174.161					38.4271	52.7939					33.0528	180.306
				27.6271	171.381					38.5477	51.9596					33.2518	176.334
				27.7357	168.652					38.6683	51.1395					33.4507	172.461
				27.8442	165.971					38.7889	50.3335					33.6497	168.685
				27.9528	163.339					38.9096	49.5414					33.8487	165.002
				28	162.208					39.0301	48.7629					34.0477	161.411
				28.0613	160.754					39.1508	47.9978					34.2467	157.909
				28.1699	158.216					39.2714	47.2457					34.4457	154.494
				28.2784	155.724					39.392	46.5066					34.6447	151.164
				28.3869	153.277					39.5126	45.7802					34.8437	147.916
				28.4955	150.873					39.6332	45.0662					35	145.423
				28.604	148.514					39.7538	44.3645					35.0427	144.75
				28.7126	146.197					39.8744	43.6748					35.2417	141.662
				28.8211	143.921					39.995	42.9969					35.4407	138.65
				28.9296	141.687					40	42.9689					35.6397	135.714
				29.0382	139.493					40.1156	42.3307					35.8387	132.85
				29.1467	137.339					40.2362	41.6759					36.0377	130.058
				29.2553	135.223					40.3568	41.0323					36.2367	127.335
				29.3638	133.146					40.4774	40.3997					36.4357	124.679
				29.4724	131.106					40.598	39.778					36.6347	122.09
				29.5809	129.103					40.7186	39.1669					36.8337	119.565
				29.6895	127.136					40.8392	38.5663					37.0327	117.102
				29.798	125.205					40.9598	37.9759					37.2317	114.701
				29.9065	123.308					41.0804	37.3957					37.4306	112.36
				30	121.702					41.201	36.8254					37.6296	110.076
				30.0151	121.446					41.3216	36.2649					37.8286	107.85
				30.1236	119.617					41.4422	35.7139					38.0276	105.678
				30.2322	117.821					41.5628	35.1724					38.2266	103.561
				30.3407	116.058					41.6834	34.6402					38.4256	101.496
				30.4492	114.327					41.804	34.117					38.6246	99.483
				30.5578	112.626					41.9246	33.6028					38.8236	97.5196
				30.6663	110.957					42.0452	33.0974					39.0226	95.6049
				30.7749	109.317					42.1658	32.6006					39.2216	93.7379
				30.8834	107.707					42.2864	32.1124					39.4206	91.9172
				30.992	106.127					42.407	31.6324					39.6196	90.1417
				31.1005	104.574					42.5276	31.1607					39.8186	88.4104
				31.2091	103.05					42.6482	30.697					40	86.8696
				31.3176	101.553					42.7688	30.2413					40.0176	86.7221
				31.4261	100.084					42.8894	29.7933					40.2166	85.0757
				31.5347	98.6403					43.01	29.3529					40.4156	83.4702
				31.6432	97.2232					43.1307	28.9201					40.6146	81.9047
				31.7518	95.8315					43.2513	28.4947					40.8136	80.378
				31.8603	94.465					43.3719	28.0765					41.0126	78.8892
				31.9688	93.1232					43.4925	27.6655					41.2116	77.4374
				32	92.7425					43.6131	27.2615					41.4106	76.0218
				32.0774	91.8056					43.7337	26.8644					41.6095	74.6412
				32.1859	90.5117					43.8543	26.474					41.8085	73.295
				32.2945	89.2412					43.9749	26.0903					42.0075	71.9822
				32.403	87.9936					44.0955	25.7131					42.2065	70.7021
				32.5116	86.7686					44.2161	25.3424					42.4055	69.4537
				32.6201	85.5656					44.3367	24.978					42.6045	68.2364
				32.7286	84.3843					44.4573	24.6198					42.8035	67.0493
				32.8372	83.2244					44.5779	24.2677					43.0025	65.8917
				32.9457	82.0854					44.6985	23.9216					43.2015	64.7628
				33.0543	80.9669					44.8191	23.5814					43.4005	63.662
				33.1628	79.8687					44.9397	23.247					43.5995	62.5886
				33.2714	78.7902					45	23.0819					43.7985	61.5418
				33.3799	77.7312					45.0603	22.9183					43.9975	60.521
				33.4884	76.6913					45.1809	22.5951					44.1965	59.5256
				33.597	75.6702					45.3015	22.2775					44.3955	58.5549
				33.7055	74.6675					45.4221	21.9653					44.5945	57.6084
				33.8141	73.6829					45.5427	21.6584					44.7935	56.6853
				33.9226	72.7161					45.6633	21.3567					44.9925	55.7852
				34	72.0375					45.7839	21.0601					45	55.7516
				34.0312	71.7667					45.9045	20.7686					45.1915	54.9075
				34.1397	70.8345					46.0251	20.482					45.3905	54.0515
				34.2482	69.919					46.1457	20.2003					45.5894	53.2169
				34.3568	69.0201					46.2663	19.9234					45.7884	52.4029
				34.4653	68.1374					46.3869	19.6512					45.9874	51.6092
				34.5739	67.2707					46.5075	19.3837					46.1864	50.8352
				34.6824	66.4196					46.6281	19.1206					46.3854	50.0804
				34.791	65.5838					46.7487	18.8621					46.5844	49.3444
				34.8995	64.7631					46.8693	18.6079					46.7834	48.6267
				35.008	63.9572					46.99	18.358					46.9824	47.9268
				35.1166	63.1659					47.1106	18.1124					47.1814	47.2443
				35.2251	62.3889					47.2312	17.871					47.3804	46.5787
				35.3337	61.6258					47.3518	17.6336					47.5794	45.9297
				35.4422	60.8766					47.4724	17.4003					47.7784	45.2968
				35.5508	60.1408					47.593	17.171					47.9774	44.6797
				35.6593	59.4184					47.7136	16.9455					48.1764	44.0778
				35.7678	58.709					47.8342	16.7238					48.3754	43.491
				35.8764	58.0123					47.9548	16.5059					48.5744	42.9187
				35.9849	57.3283					48.0754	16.2917					48.7734	42.3606
				36	57.2342					48.196	16.0812					48.9724	41.8164
				36.0935	56.6566					48.3166	15.8742					49.1714	41.2857
				36.202	55.997					48.4372	15.6707					49.3704	40.7682
				36.3105	55.3493					48.5578	15.4706					49.5694	40.2635
				36.4191	54.7133					48.6784	15.274					49.7683	39.7714
				36.5276	54.0888					48.799	15.0806					49.9673	39.2915
				36.6362	53.4755					48.9196	14.8906					50	39.2139
				36.7447	52.8733					49.0402	14.7037					50.1663	38.8235
				36.8533	52.282					49.1608	14.5201					50.3653	38.3672
				36.9618	51.7014					49.2814	14.3395					50.5643	37.9222
				37.0703	51.1312					49.402	14.162					50.7633	37.4883
				37.1789	50.5713					49.5226	13.9875					50.9623	37.0651
				37.2874	50.0215					49.6432	13.8159					51.1613	36.6525
				37.396	49.4817					49.7638	13.6473					51.3603	36.2501
				37.5045	48.9515					49.8844	13.4815					51.5593	35.8576
				37.6131	48.431					50	13.3252					51.7583	35.475
				37.7216	47.9198					50.005	13.3185					51.9573	35.1019
				37.8302	47.4179					50.1256	13.1582					52.1563	34.738
				37.9387	46.925					50.2462	13.0007					52.3553	34.3832
				38	46.6506					50.3668	12.8458					52.5543	34.0371
				38.0472	46.441					50.4874	12.6935					52.7533	33.6997
				38.1558	45.9658					50.608	12.5438					52.9523	33.3707
				38.2643	45.4991					50.7286	12.3967					53.1513	33.0498
				38.3729	45.0409					50.8492	12.252					53.3503	32.7369
				38.4814	44.5909					50.9699	12.1098					53.5493	32.4318
				38.59	44.149					51.0904	11.9699					53.7482	32.1343
				38.6985	43.7151					51.2111	11.8325					53.9472	31.8441
				38.807	43.2891					51.3317	11.6973					54.1462	31.5612
				38.9156	42.8707					51.4523	11.5644					54.3452	31.2853
				39.0241	42.4599					51.5729	11.4338					54.5442	31.0162
				39.1327	42.0565					51.6935	11.3054					54.7432	30.7539
				39.2412	41.6604					51.8141	11.1791					54.9422	30.498
				39.3498	41.2714					51.9347	11.055					55	30.4249
				39.4583	40.8894					52.0553	10.9329					55.1412	30.2485
				39.5668	40.5143					52.1759	10.813					55.3402	30.0053
				39.6754	40.146					52.2965	10.695					55.5392	29.768
				39.7839	39.7844					52.4171	10.579					55.7382	29.5366
				39.8925	39.4293					52.5377	10.465					55.9372	29.311
				40	39.0837					52.6583	10.3529					56.1362	29.091
				40.001	39.0805					52.7789	10.2427					56.3352	28.8765
				40.1095	38.7381					52.8995	10.1343					56.5342	28.6673
				40.2181	38.4019					53.0201	10.0278					56.7332	28.4633
				40.3266	38.0717					53.1407	9.92303					56.9322	28.2644
				40.4352	37.7475					53.2613	9.82005					57.1312	28.0704
				40.5437	37.4291					53.3819	9.71881					57.3302	27.8812
				40.6523	37.1165					53.5025	9.61926					57.5292	27.6967
				40.7608	36.8095					53.6231	9.52139					57.7281	27.5168
				40.8693	36.508					53.7437	9.42517					57.9271	27.3414
				40.9779	36.212					53.8643	9.33056					58.1261	27.1703
				41.0864	35.9213					53.9849	9.23755					58.3251	27.0035
				41.195	35.6359					54.1055	9.1461					58.5241	26.8408
				41.3035	35.3556					54.2261	9.05618					58.7231	26.6822
				41.4121	35.0804					54.3467	8.96778					58.9221	26.5275
				41.5206	34.8102					54.4673	8.88086					59.1211	26.3767
				41.6292	34.5448					54.5879	8.7954					59.3201	26.2296
				41.7377	34.2843					54.7085	8.71137					59.5191	26.0861
				41.8462	34.0284					54.8291	8.62876					59.7181	25.9463
				41.9548	33.7771					54.9498	8.54753					59.9171	25.8099
				42	33.6738					55	8.51409					60	25.754
				42.0633	33.5304					55.0703	8.46767					60.1161	25.6769
				42.1719	33.2881					55.191	8.38915					60.3151	25.5471
				42.2804	33.0502					55.3116	8.31194					60.5141	25.4206
				42.3889	32.8166					55.4322	8.23603					60.7131	25.2973
				42.4975	32.5872					55.5528	8.1614					60.9121	25.177
				42.606	32.3619					55.6734	8.08801					61.1111	25.0597
				42.7146	32.1407					55.794	8.01586					61.31	24.9454
				42.8231	31.9235					55.9146	7.94491					61.5091	24.8338
				42.9317	31.7103					56.0352	7.87516					61.708	24.7251
				43.0402	31.5008					56.1558	7.80657					61.907	24.619
				43.1487	31.2952					56.2764	7.73913					62.106	24.5156
				43.2573	31.0933					56.397	7.67283					62.305	24.4147
				43.3658	30.895					56.5176	7.60763					62.504	24.3164
				43.4744	30.7002					56.6382	7.54352					62.703	24.2205
				43.5829	30.509					56.7588	7.48049					62.902	24.1269
				43.6915	30.3213					56.8794	7.41852					63.101	24.0357
				43.8	30.1369					57	7.35758					63.3	23.9468
